# Supplementary material for: Analyzing lignin biosynthesis pathways in rattan using improved co-expression networks of NACs and MYBs
Source: BMC Plant Biol. 2022 Aug 24;22:411. doi: 10.1186/s12870-022-03786-4 (PMC9400238; doi:10.1186/s12870-022-03786-4)
Supplement: Supplementary file 1 — Additional file 1: Table S1- S9. [file 12870_2022_3786_MOESM1_ESM.xlsx]

## Sheet: Contents
Contents
Supplementary Table S1. Repeat sequence analysis of rattan.
Supplementary Table S2. Overall alignment radio in mapping.
Supplementary Table S3.BUSCO result.
Supplementary Table S4. LHC genes in Calamus simplicifolius and Daemonorops jenkinsiana
Supplementary Table S5. Gene members of MYB in the rattan.
Supplementary Table S6. Gene members of NAC in the rattan.
Supplementary Table S7.Genes related to lignin biosynthesis in rattan.
Supplementary Table S8. RNA libraries description.
Supplementary Table S9. Genes were functionally annotated in C. simplicifolius and D. jenkinsiana.

## Sheet: S1
Supplementary Table S1. Repeat sequence analysis of rattan.
Rattan species	Class	Number	Length	Percentage
Calamus simplicifolius	Total	2140483	1225155505	0.6248
	Non-interspersed Repeats	862656	48111601	0.0245
	Simple_repeat	699321	32185473	0.0164
	Low_complexity	151786	7946103	0.004
	Satellite	10132	7144298	0.0036
	rRNA	1417	1183140	0.0006
	Interspersed Repeats	1277827	1200717194	0.6123
	Retroelements	442147	799027656	0.4074
	LTR	361789	722872769	0.3686
	Copia	205501	386652140	0.1971
	Gypsy	149525	332134651	0.1693
	Caulimovirus	2131	2987967	0.0015
	Pao	1897	842315	0.0004
	Ngaro	958	285396	0.0001
	ERV1	1003	254930	0.0001
	LINE	76076	75769649	0.0386
	L1	40498	59298941	0.0302
	RTE-BovB	34745	15775750	0.008
	L2	473	509137	0.0002
	I-Jockey	360	186171	0
	SINE	4282	481282	0.0002
	tRNA-RTE	3667	339703	0.0001
	ID	73	85828	0
	tRNA	284	36165	0
	tRNA-Deu-L2	258	19586	0
	DNA transposons	119768	122010439	0.0622
	CMC-EnSpm	35930	59799666	0.0304
	hAT-Ac	36976	27534330	0.014
	MULE-MuDR	16923	18914733	0.0096
	hAT-Tip100	6769	5030781	0.0025
	hAT-Tag1	12717	3961877	0.002
	P	3695	2868959	0.0014
	PIF-Harbinger	2910	2711489	0.0013
	Maverick	992	662641	0.0003
	TcMar-Cweed	2078	395904	0.0002
	Sola-1	300	266544	0.0001
	Unknown	712463	317906650	0.1621
	Rolling-circles	702	1680099	0.0008
	Helitron	702	1680099	0.0008
	tRNA	2726	1581384	0.0008
	snRNA	21	3031	0
Daemonorops jenkinsiana	Total	1864083	923360534	0.5738
	Non-interspersed Repeats	746841	39710127	0.0246
	Simple_repeat	615389	31839354	0.0197
	Low_complexity	131287	7690298	0.0047
	rRNA	111	189626	0.0001
	Satellite	54	50175	0
	Interspersed Repeats	1117242	904577428	0.5622
	Retroelements	308868	542474162	0.3371
	LTR	242572	484591253	0.3011
	Gypsy	116899	283604947	0.1762
	Copia	121625	197363685	0.1226
	Caulimovirus	2242	2898066	0.0018
	Cassandra	216	349238	0.0002
	ERVK	309	172259	0.0001
	ERV-Foamy	332	70389	0
	DIRS	15	25605	0
	LINE	63670	57697980	0.0358
	L1	24755	36846248	0.0229
	RTE-BovB	30192	15720821	0.0097
	CR1	3848	1934080	0.0012
	I	1775	1651916	0.001
	R2	3088	1486177	0.0009
	CR1-Zenon	12	59640	0
	SINE	2626	353816	0.0002
	tRNA-RTE	2626	353816	0.0002
	DNA transposons	137280	135432869	0.0841
	CMC-EnSpm	47410	64970685	0.0403
	MULE-MuDR	14625	28469178	0.0176
	hAT-Ac	36702	19289251	0.0119
	PIF-Harbinger	6689	9067233	0.0056
	hAT-Tag1	14337	5949181	0.0036
	hAT-Tip100	7840	4087502	0.0025
	hAT	1610	1366366	0.0008
	Sola-1	552	415138	0.0002
	hAT-Blackjack	2069	403375	0.0002
	PIF-Spy	2851	396406	0.0002
	MULE-F	301	169352	0.0001
	hAT-hobo	520	163993	0.0001
	TcMar-Pogo	82	140024	0
	hAT-Charlie	496	114099	0
	Maverick	2	19845	0
	PiggyBac	3	9954	0
	Unknown	657574	251743483	0.1564
	Rolling-circles	12632	5359237	0.0033
	Helitron	12632	5359237	0.0033
	tRNA	858	56889	0
	snRNA	30	3963	0

## Sheet: S2
Supplementary Table S2. Overall alignment radio in mapping
Rattan species	Data	Overall alignment rate by HISAT2
Calamus simplicifolius	DY-1.1A	0.9254
	DY-1.1B	0.9164
	DY-1.2A	0.932
	DY-1.2B	0.9237
	DY-1.3A	0.9246
	DY-1.3B	0.9136
	DY-1.4A	0.8125
	DY-1.4B	0.8042
	DY-2.1A	0.9171
	DY-2.1B	0.9031
	DY-2.2A	0.9168
	DY-2.2B	0.9048
	DY-2.3A	0.9048
	DY-2.3B	0.8903
	DY-2.4A	0.7599
	DY-2.4B	0.7525
	DY-3.1A	0.92
	DY-3.1B	0.9095
	DY-3.2A	0.9225
	DY-3.2B	0.9117
	DY-3.3A	0.9015
	DY-3.3B	0.8927
	DY-3.4A	0.9164
	DY-3.4B	0.9073
	DY_AC	0.8837
	DY_AL	0.8731
	DY_AR	0.7365
	DY_R	0.7365
	DY_S	0.8067
	DY_YC	0.892
	DY_YL	0.9013
	DY_YR	0.892
	DY_YS1	0.8967
	DY_YS2	0.787
	DY_YS3	0.8097
Daemonorops jenkinsiana	HT-1.1A-a	0.7763
	HT-1.1A-b	0.7723
	HT-1.1A-c	0.9096
	HT-1.1A-d	0.9095
	HT-1.2A	0.788
	HT-1.2B	0.7293
	HT-1.3A	0.7747
	HT-1.3B	0.7156
	HT-1.4A	0.7176
	HT-1.4B	0.6643
	HT-2.1A	0.8155
	HT-2.1B	0.7536
	HT-2.2A	0.8034
	HT-2.2B	0.7399
	HT-2.3A	0.796
	HT-2.3B	0.7361
	HT-2.4A	0.7616
	HT-2.4B	0.7024
	HT-4.1A	0.7523
	HT-4.1B	0.7036
	HT-4.2A	0.7795
	HT-4.2B	0.7164
	HT-4.3A	0.7826
	HT-4.3B	0.7226
	HT-4.3C	0.8996
	HT-4.3D	0.9001
	HT-4.4A	0.7382
	HT-4.4B	0.6811
	HT_AC	0.7296
	HT_AL	0.8685
	HT_AR	0.7706
	HT_R	0.4928	The sample may be contaminated and cannot be used as an input data set
	HT_S	0.77
	HT_YC	0.8046
	HT_YL	0.9
	HT_YR	0.9071
	HT_YS1	0.9026
	HT_YS2	0.9031
	HT_YS3	0.7973
	HT-A1	0.9296
	HT-A2	0.9517
	HT-B1	0.9311
	HT-B2	0.8572
	HT-C1	0.9529
	HT-C2	0.9515
	HT-D1	0.9339
	HT-D2	0.8695

## Sheet: S3
Supplementary Table S3.BUSCO result.
Rattan species	Annotation version	Mode	Type	Ratio	Gene numbers	Exon numbrs	CDS numbers
Calamus simplicifolius	new	genome busco	C	0.801	51034	290584	281597
			S	0.652
			D	0.149
			F	0.123
			M	0.076
		protein busco	C	0.706
			S	0.595
			D	0.111
			F	0.193
			M	0.101
	old	genome busco	C	0.802	51235	235316	225873
			S	0.661
			D	0.141
			F	0.137
			M	0.061
		protein busco	C	0.674
			S	0.568
			D	0.106
			F	0.211
			M	0.115
Daemonorops jenkinsiana	new	genome busco	C	0.807	50108	277658	268651
			S	0.65
			D	0.157
			F	0.13
			M	0.063
		protein busco	C	0.725
			S	0.6
			D	0.125
			F	0.182
			M	0.093
	old	genome busco	C	0.798	53342	261783	261783
			S	0.648
			D	0.15
			F	0.134
			M	0.068
		protein busco	C	0.726
			S	0.6
			D	0.126
			F	0.185
			M	0.089

## Sheet: S4
Supplementary Table S4. LHC genes in Calamus simplicifolius and Daemonorops jenkinsiana
Rattan species	Gene ID	Orthologous in Arabidopsis	E-value in tair	E-value in DY	Annotation
Calamus simplicifolius	DY01Gene07049	AT3G54890	6.69e-104	7.83e-100	Light-harvesting complex I chlorophyll a/b binding protein 1 (LHCA1)
	DY01Gene38865	AT3G54890	5.34e-91	1.74e-87	Light-harvesting complex I chlorophyll a/b binding protein 1 (LHCA1)
	DY01Gene08874	AT3G54890	2.41e-142	7.81e-145	Light-harvesting complex I chlorophyll a/b binding protein 1 (LHCA1)
	DY01Gene07049	AT3G61470	1.35e-147	4.64e-149	Light-harvesting complex I chlorophyll a/b binding protein 2 (LHCA2)
	DY01Gene16901	AT3G61470	7.43e-74	6.46e-71	Light-harvesting complex I chlorophyll a/b binding protein 2 (LHCA2)
	DY01Gene38865	AT3G61470	3.26e-130	3.12e-127	Light-harvesting complex I chlorophyll a/b binding protein 2 (LHCA2)
	DY01Gene42723	AT1G61520	1.87e-71	1.96e-67	Light-harvesting complex I chlorophyll a/b binding protein 3 (LHCA3)
	DY01Gene09436	AT1G61520	5.91e-72	2.75e-68	Light-harvesting complex I chlorophyll a/b binding protein 3 (LHCA3)
	DY01Gene08300	AT1G61520	4.21e-72	1.86e-68	Light-harvesting complex I chlorophyll a/b binding protein 3 (LHCA3)
	DY01Gene38865	AT3G47470	4.57e-158	1.46e-158	Light-harvesting complex I chlorophyll a/b binding protein 3 (LHCA3)
	DY01Gene16901	AT3G47470	2.2e-131	1.27e-127	Light-harvesting complex I chlorophyll a/b binding protein 3 (LHCA3)
	DY01Gene07049	AT3G47470	1.26e-71	1.32e-67	Light-harvesting complex I chlorophyll a/b binding protein 3 (LHCA3)
	DY01Gene48432	AT1G45474	8.71e-69	6.46e-65	Light-harvesting complex I chlorophyll a/b binding protein 4 (LHCA4)
	DY01Gene16901	AT1G45474	1.16e-145	5.67e-142	Light-harvesting complex I chlorophyll a/b binding protein 4 (LHCA4)
	DY01Gene50429	AT1G45474	3.45e-75	5.6e-71	Light-harvesting complex I chlorophyll a/b binding protein 4 (LHCA4)
	DY01Gene10245	AT1G19150	1.49e-122	4.11e-119	Light-harvesting complex I chlorophyll a/b binding protein 5 (LHCA5)
	DY01Gene50429	AT1G15820	2.72e-68	1.36e-64	Light-harvesting complex I chlorophyll a/b binding protein 5 (LHCA5)
	DY01Gene48134	AT1G15820	1.18e-122	2.39e-118	Light-harvesting complex I chlorophyll a/b binding protein 5 (LHCA5)
	DY01Gene29760	AT1G15820	2.02e-97	1.2e-94	Light-harvesting complex I chlorophyll a/b binding protein 6 (LHCA6)
	DY01Gene21574	AT1G29910	6e-45	1.94e-41	CP24, LHCB6, light harvesting complex photosystem II subunit 6
	DY01Gene20727	AT1G29910	9.25e-97	5.18e-90	CP24, LHCB6, light harvesting complex photosystem II subunit 6
	DY01Gene47127	AT1G29910	3.93e-150	6.11e-147	CP24, LHCB6, light harvesting complex photosystem II subunit 6
	DY01Gene20726	AT1G29910	3.93e-95	2.11e-88	chlorophyll a/b binding protein3 (CAB3), LHCB1.2, light harvesting chlorophyll a/b protein1.2
	DY01Gene04042	AT1G29910	1.33e-21	2.12e-23	chlorophyll a/b binding protein3 (CAB3), LHCB1.2, light harvesting chlorophyll a/b protein1.3
	DY01Gene21575	AT1G29910	1.1e-37	1.01e-40	chlorophyll a/b binding protein3 (CAB3), LHCB1.2, light harvesting chlorophyll a/b protein1.2
	DY01Gene04042	AT1G29920	5.69e-19	3.75e-14	chlorophyll a/b binding protein3 (CAB3), LHCB1.2, light harvesting chlorophyll a/b protein1.3
	DY01Gene21575	AT1G29920	9.43e-169	1.47e-165	chlorophyll a/b binding protein3 (CAB3), LHCB1.2, light harvesting chlorophyll a/b protein1.4
	DY01Gene12671	AT1G29920	5.28e-171	8.64e-168	chlorophyll a/b binding protein3 (CAB3), LHCB1.2, light harvesting chlorophyll a/b protein1.5
	DY01Gene43827	AT1G29920	4.78e-169	7.47e-166	chlorophyll a/b binding protein3 (CAB3), LHCB1.2, light harvesting chlorophyll a/b protein1.2
	DY01Gene02738	AT1G29920	3.05e-170	4.99e-167	chlorophyll a/b binding protein2 (CAB2), LHCB1.1, light-harvesting chlorophyll a/b protein1.1
	DY01Gene44011	AT1G29930	2.45e-168	3.82e-165	chlorophyll a/b binding protein2 (CAB2), LHCB1.1, light-harvesting chlorophyll a/b protein1.2
	DY01Gene24292	AT1G29930	6.59e-66	2.86e-61	chlorophyll a/b binding protein2 (CAB2), LHCB1.1, light-harvesting chlorophyll a/b protein1.3
	DY01Gene12077	AT1G29930	2.94e-64	2.21e-68	chlorophyll a/b binding protein2 (CAB2), LHCB1.1, light-harvesting chlorophyll a/b protein1.4
	DY01Gene39239	AT1G29930	1.35e-29	2.13e-32	chlorophyll a/b binding protein2 (CAB2), LHCB1.1, light-harvesting chlorophyll a/b protein1.1
	DY01Gene03025	AT2G05070	3.64e-155	2.03e-156	chlorophyll a/b binding protein1 (CAB1), LHCB1.3, light-harvesting chlorophyll a/b protein1.3
	DY01Gene38345	AT2G05100	2.59e-95	3.74e-92	chlorophyll a/b binding protein1 (CAB1), LHCB1.3, light-harvesting chlorophyll a/b protein1.3
	DY01Gene00885	AT2G05100	7.95e-88	9.11e-83	chlorophyll a/b binding protein1 (CAB1), LHCB1.3, light-harvesting chlorophyll a/b protein1.3
	DY01Gene27337	AT2G05100	3.95e-87	9.88e-82	chlorophyll a/b binding protein1 (CAB1), LHCB1.3, light-harvesting chlorophyll a/b protein1.3
	DY01Gene43923	AT2G05100	7.8e-179	2.01e-175	Light-harvesting complex II chlorophyll a/b binding protein 2 (LHCB2.1)
	DY01Gene25196	AT2G34420	2.47e-26	7.18e-23	Light-harvesting complex II chlorophyll a/b binding protein 2 (LHCB2.1)
	DY01Gene29905	AT2G34420	3.87e-27	1.51e-23	Light-harvesting complex II chlorophyll a/b binding protein 2 (LHCB2.1)
	DY01Gene20956	AT2G34430	6.02e-25	7.75e-22	Light-harvesting complex II chlorophyll a/b binding protein 2 (LHCB2.1)
	DY01Gene47966	AT2G34430	1.36e-180	2.15e-177	Light-harvesting complex II chlorophyll a/b binding protein 2 (LHCB2.1)
	DY01Gene44024	AT2G34430	5.28e-09	9.15e-06	Light-harvesting complex II chlorophyll a/b binding protein 1 (LHB1B1)
	DY01Gene08874	AT2G40100	2.43e-09	6.85e-07	Light-harvesting complex II chlorophyll a/b binding protein 1 (LHB1B1)
	DY01Gene39656	AT2G40100	0	0	Light-harvesting complex II chlorophyll a/b binding protein 1 (LHB1B1)
	DY01Gene29760	AT2G40100	0	0	Light-harvesting complex II chlorophyll a/b binding protein 1 (LHB1B1)
	DY01Gene14655	AT2G40100	0	0	Light-harvesting complex II chlorophyll a/b binding protein 1 (LHB1B1)
	DY01Gene19615	AT2G40100	4.03e-43	1.14e-39	Light-harvesting complex II chlorophyll a/b binding protein 4 (LHCB4)
	DY01Gene20034	AT2G40100	2.41e-97	3.46e-100	Light-harvesting complex II chlorophyll a/b binding protein 4 (LHCB4)
	DY01Gene43923	AT3G27690	1.05e-32	2.92e-30	Light-harvesting complex II chlorophyll a/b binding protein 4 (LHCB4)
	DY01Gene25460	AT3G27690	4.83e-46	9.42e-49	Light-harvesting complex II chlorophyll a/b binding protein 4 (LHCB4)
	DY01Gene08665	AT3G27690	1.02e-47	3.49e-44	Light-harvesting complex II chlorophyll a/b binding protein 4 (LHCB4)
	DY01Gene08054	AT3G27690	7.98e-100	5.32e-94	Light-harvesting complex II chlorophyll a/b binding protein 4 (LHCB4)
	DY01Gene42790	AT3G27690	1.24e-90	1.04e-81	Light-harvesting complex II chlorophyll a/b binding protein 4 (LHCB4)
	DY01Gene24165	AT5G54270	2.34e-107	1.91e-110	Light-harvesting complex II chlorophyll a/b binding protein 4 (LHCB4)
	DY01Gene14005	AT5G54270	1.54e-180	2.72e-177	Light-harvesting complex II chlorophyll a/b binding protein 2 (LHCB2)
	DY01Gene03410	AT5G54270	3.46e-109	1.04e-108	Light-harvesting complex II chlorophyll a/b binding protein 2 (LHCB2)
Daemonorops jenkinsiana	HT01Gene35467	AT3G54890	4.69e-110	1.31e-112	Light-harvesting complex I chlorophyll a/b binding protein 1 (LHCA1)
	HT01Gene22481	AT3G61470	6.99e-144	3.27e-146	Light-harvesting complex I chlorophyll a/b binding protein 2 (LHCA2)
	HT01Gene21895	AT3G61470	1.07e-107	1.11e-104	Light-harvesting complex I chlorophyll a/b binding protein 2 (LHCA2)
	HT01Gene16354	AT3G61470	1.4e-146	6.34e-148	Light-harvesting complex I chlorophyll a/b binding protein 2 (LHCA2)
	HT01Gene38768	AT1G61520	2.65e-128	6.04e-125	Light-harvesting complex I chlorophyll a/b binding protein 3 (LHCA3)
	HT01Gene38768	AT1G61520	1.15e-153	3.48e-151	Light-harvesting complex I chlorophyll a/b binding protein 3 (LHCA3)
	HT01Gene26991	AT3G47470	1.19e-148	8.59e-145	Light-harvesting complex I chlorophyll a/b binding protein 4 (LHCA4)
	HT01Gene16354	AT3G47470	3.88e-74	9.39e-70	Light-harvesting complex I chlorophyll a/b binding protein 4 (LHCA4)
	HT01Gene22481	AT3G47470	2.48e-75	7.71e-71	Light-harvesting complex I chlorophyll a/b binding protein 4 (LHCA4)
	HT01Gene39900	AT1G45474	4.68e-124	9.78e-120	Light-harvesting complex I chlorophyll a/b binding protein 5 (LHCA5)
	HT01Gene26991	AT1G45474	4.34e-71	3.2e-67	Light-harvesting complex I chlorophyll a/b binding protein 5 (LHCA5)
	HT01Gene16354	AT1G19150	3.36e-106	3.67e-102	Light-harvesting complex I chlorophyll a/b binding protein 6 (LHCA6)
	HT01Gene22481	AT1G19150	4.13e-106	5.74e-102	Light-harvesting complex I chlorophyll a/b binding protein 6 (LHCA6)
	HT01Gene21895	AT1G19150	3.46e-143	2.42e-140	Light-harvesting complex I chlorophyll a/b binding protein 6 (LHCA6)
	HT01Gene34032	AT1G29920	7.73e-65	4.81e-60	chlorophyll a/b binding protein2 (CAB2), LHCB1.1, light-harvesting chlorophyll a/b protein1.1
	HT01Gene34108	AT2G05070	5.45e-98	3.01e-94	Light-harvesting complex II chlorophyll a/b binding protein 2 (LHCB2.2)
	HT01Gene34107	AT2G05070	6.66e-48	1.78e-35	Light-harvesting complex II chlorophyll a/b binding protein 2 (LHCB2.2)
	HT01Gene34108	AT2G05070	6.14e-98	2.88e-94	Light-harvesting complex II chlorophyll a/b binding protein 2 (LHCB2.2)
	HT01Gene06869	AT2G05100	6.95e-25	9.03e-22	Light-harvesting complex II chlorophyll a/b binding protein 2 (LHCB2.2)
	HT01Gene06606	AT2G34430	0	0	Light-harvesting complex II chlorophyll a/b binding protein 1 (LHB1B1)
	HT01Gene35467	AT2G40100	8.73e-108	5.78e-111	Light-harvesting complex II chlorophyll a/b binding protein 4 (LHCB4)
	HT01Gene36436	AT3G27690	4.17e-122	6.73e-117	Light-harvesting complex II chlorophyll a/b binding protein 2 (LHCB2.3)

## Sheet: S5
Supplementary Table S5. Gene members of MYB in the rattan.
Rattan species	Gene ID	Subfamily	Orthologous in Arabidopsis	E-value in tair	E-value in DY
Calamus simplicifolius	DY01Gene47381	MYB3R- and R2R3- Type MYB- encodinG Genes	AT1G09770	0	0
	DY01Gene16869	MYB3R- and R2R4- Type MYB- encodinG Genes	AT3G24310	5.3e-69	3.1e-68
	DY01Gene17803	MYB3R- and R2R5- Type MYB- encodinG Genes	AT3G09370	5.1e-133	1e-130
	DY01Gene09282	MYB3R- and R2R6- Type MYB- encodinG Genes	AT5G59780	3e-74	5.07e-71
	DY01Gene35390	MYB3R- and R2R7- Type MYB- encodinG Genes	AT2G32460	2e-69	1e-67
	DY01Gene41021	MYB3R- and R2R8- Type MYB- encodinG Genes	AT1G66230	2.4e-87	1e-85
	DY01Gene08582	MYB3R- and R2R9- Type MYB- encodinG Genes	AT5G11050	2.03e-54	3e-51
	DY01Gene03549	MYB3R- and R2R10- Type MYB- encodinG Genes	AT3G55730	2.4e-91	1.1e-90
	DY01Gene23255	MYB3R- and R2R11- Type MYB- encodinG Genes	AT4G25560	3.05e-60	1e-57
	DY01Gene18029	MYB3R- and R2R12- Type MYB- encodinG Genes	AT3G23250	2.1e-83	7.3e-81
	DY01Gene32852	MYB3R- and R2R13- Type MYB- encodinG Genes	AT3G46130	9e-79	1e-76
	DY01Gene24836	MYB3R- and R2R14- Type MYB- encodinG Genes	AT4G01680	6e-89	5e-86
	DY01Gene17803	MYB3R- and R2R15- Type MYB- encodinG Genes	AT3G09370	3e-133	7.2e-131
	DY01Gene14991	MYB3R- and R2R16- Type MYB- encodinG Genes	AT4G26930	4e-71	3e-64
	DY01Gene19767	MYB3R- and R2R17- Type MYB- encodinG Genes	AT4G38620	3.7e-101	3.4e-96
	DY01Gene27821	MYB3R- and R2R18- Type MYB- encodinG Genes	AT1G22640	2.08e-89	6e-85
	DY01Gene49467	MYB3R- and R2R19- Type MYB- encodinG Genes	AT5G35550	7e-64	1.7e-61
	DY01Gene23255	MYB3R- and R2R20- Type MYB- encodinG Genes	AT3G48920	1e-55	1.1e-53
	DY01Gene43232	MYB3R- and R2R21- Type MYB- encodinG Genes	AT1G34670	1.4e-111	5e-109
	DY01Gene19207	MYB3R- and R2R22- Type MYB- encodinG Genes	AT4G05100	3e-86	1.08e-87
	DY01Gene35390	MYB3R- and R2R23- Type MYB- encodinG Genes	AT4G26930	7.05e-70	5e-66
	DY01Gene24941	MYB3R- and R2R24- Type MYB- encodinG Genes	AT3G13540	3.8e-85	5.5e-80
	DY01Gene35358	MYB3R- and R2R25- Type MYB- encodinG Genes	AT4G37260	4e-86	5.2e-81
	DY01Gene49808	MYB3R- and R2R26- Type MYB- encodinG Genes	AT3G60460	3.3e-64	2e-61
	DY01Gene15849	MYB3R- and R2R27- Type MYB- encodinG Genes	AT2G47460	1e-76	4e-65
	DY01Gene29567	MYB3R- and R2R28- Type MYB- encodinG Genes	AT3G08500	3e-87	6.1e-80
	DY01Gene41662	MYB3R- and R2R29- Type MYB- encodinG Genes	AT5G52260	6.3e-58	2.1e-59
	DY01Gene29567	MYB3R- and R2R30- Type MYB- encodinG Genes	AT5G12870	5.04e-73	1.9e-68
	DY01Gene43567	MYB3R- and R2R31- Type MYB- encodinG Genes	AT4G01680	8.04e-91	1.1e-87
	DY01Gene31894	MYB3R- and R2R32- Type MYB- encodinG Genes	AT3G62610	1.1e-66	2.1e-66
	DY01Gene39454	MYB3R- and R2R33- Type MYB- encodinG Genes	AT1G74650	1.2e-83	6.1e-82
	DY01Gene40318	MYB3R- and R2R34- Type MYB- encodinG Genes	AT4G18770	4.6e-78	6e-69
	DY01Gene08214	MYB3R- and R2R35- Type MYB- encodinG Genes	AT3G50060	2e-56	1.2e-52
	DY01Gene23096	MYB3R- and R2R36- Type MYB- encodinG Genes	AT5G58850	3.07e-56	5.5e-53
	DY01Gene17031	MYB3R- and R2R37- Type MYB- encodinG Genes	AT1G17950	3e-83	1.01e-81
	DY01Gene32079	MYB3R- and R2R38- Type MYB- encodinG Genes	AT3G27810	5.2e-76	1.9e-74
	DY01Gene26665	MYB3R- and R2R39- Type MYB- encodinG Genes	AT1G73410	5.5e-64	7e-63
	DY01Gene39454	MYB3R- and R2R40- Type MYB- encodinG Genes	AT3G28910	5.1e-86	1e-87
	DY01Gene26985	MYB3R- and R2R41- Type MYB- encodinG Genes	AT3G46130	5.1e-51	1.1e-46
	DY01Gene22286	MYB3R- and R2R42- Type MYB- encodinG Genes	AT3G55730	1.4e-89	1.3e-87
	DY01Gene05222	MYB3R- and R2R43- Type MYB- encodinG Genes	AT4G28110	1.02e-88	1.3e-87
	DY01Gene09282	MYB3R- and R2R44- Type MYB- encodinG Genes	AT3G46130	6.8e-76	3e-71
	DY01Gene28408	MYB3R- and R2R45- Type MYB- encodinG Genes	AT5G11050	2.08e-54	9e-52
	DY01Gene23950	MYB3R- and R2R46- Type MYB- encodinG Genes	AT3G01140	1.1e-127	9.05e-115
	DY01Gene40618	MYB3R- and R2R47- Type MYB- encodinG Genes	AT3G60460	2.2e-66	3.4e-66
	DY01Gene31894	MYB3R- and R2R48- Type MYB- encodinG Genes	AT2G47460	3.7e-71	7e-71
	DY01Gene25207	MYB3R- and R2R49- Type MYB- encodinG Genes	AT5G02320	9.2e-130	8e-129
	DY01Gene38487	MYB3R- and R2R50- Type MYB- encodinG Genes	AT1G25340	1e-78	1e-74
	DY01Gene05607	MYB3R- and R2R51- Type MYB- encodinG Genes	AT5G52260	6e-58	3e-60
	DY01Gene07022	MYB3R- and R2R52- Type MYB- encodinG Genes	AT1G17950	4.01e-81	1e-78
	DY01Gene26847	MYB3R- and R2R53- Type MYB- encodinG Genes	AT2G47190	6.2e-83	1.4e-80
	DY01Gene38969	MYB3R- and R2R54- Type MYB- encodinG Genes	AT1G09770	0	0
	DY01Gene26665	MYB3R- and R2R55- Type MYB- encodinG Genes	AT1G73410	6.3e-70	9.4e-68
	DY01Gene46435	MYB3R- and R2R56- Type MYB- encodinG Genes	AT4G22680	3.6e-84	6.7e-84
	DY01Gene35236	MYB3R- and R2R57- Type MYB- encodinG Genes	AT1G34670	1.2e-105	9.5e-99
	DY01Gene39475	MYB3R- and R2R58- Type MYB- encodinG Genes	AT5G56110	1e-78	2.6e-82
	DY01Gene11354	MYB3R- and R2R59- Type MYB- encodinG Genes	AT4G01680	1e-82	1.1e-80
	DY01Gene16237	MYB3R- and R2R60- Type MYB- encodinG Genes	AT5G06100	7e-105	7e-101
	DY01Gene41358	MYB3R- and R2R61- Type MYB- encodinG Genes	AT4G32730	5.1e-154	2.2e-148
	DY01Gene04441	MYB3R- and R2R62- Type MYB- encodinG Genes	AT3G28910	2e-82	3.1e-84
	DY01Gene46435	MYB3R- and R2R63- Type MYB- encodinG Genes	AT4G12350	6.3e-87	1.5e-84
	DY01Gene42619	MYB3R- and R2R64- Type MYB- encodinG Genes	AT5G16770	1e-91	3e-89
	DY01Gene23950	MYB3R- and R2R65- Type MYB- encodinG Genes	AT5G15310	2.2e-118	7.4e-108
	DY01Gene42619	MYB3R- and R2R66- Type MYB- encodinG Genes	AT5G16770	4e-93	1.05e-90
	DY01Gene19767	MYB3R- and R2R67- Type MYB- encodinG Genes	AT2G16720	3e-97	3.3e-92
	DY01Gene28408	MYB3R- and R2R68- Type MYB- encodinG Genes	AT5G58850	2.2e-62	2.1e-60
	DY01Gene41358	MYB3R- and R2R69- Type MYB- encodinG Genes	AT4G32730	0	0
	DY01Gene26870	MYB3R- and R2R70- Type MYB- encodinG Genes	AT4G37260	5e-78	3e-74
	DY01Gene39923	MYB3R- and R2R71- Type MYB- encodinG Genes	AT4G28110	1.02e-88	1.3e-87
	DY01Gene05222	MYB3R- and R2R72- Type MYB- encodinG Genes	AT4G21440	2e-109	5.07e-109
	DY01Gene35058	MYB3R- and R2R73- Type MYB- encodinG Genes	AT1G69560	1.2e-74	9e-72
	DY01Gene46802	MYB3R- and R2R74- Type MYB- encodinG Genes	AT2G47190	3.6e-84	9.01e-83
	DY01Gene22286	MYB3R- and R2R75- Type MYB- encodinG Genes	AT3G09230	3.6e-86	1e-83
	DY01Gene08214	MYB3R- and R2R76- Type MYB- encodinG Genes	AT4G37260	7e-56	1.5e-52
	DY01Gene11354	MYB3R- and R2R77- Type MYB- encodinG Genes	AT1G57560	4.4e-83	3.2e-77
	DY01Gene05607	MYB3R- and R2R78- Type MYB- encodinG Genes	AT3G48920	3.07e-57	7.3e-55
	DY01Gene43567	MYB3R- and R2R79- Type MYB- encodinG Genes	AT4G01680	1.2e-90	9.2e-89
	DY01Gene39454	MYB3R- and R2R80- Type MYB- encodinG Genes	AT1G08810	3e-99	1.1e-98
	DY01Gene26870	MYB3R- and R2R81- Type MYB- encodinG Genes	AT5G67300	1.4e-72	4.6e-69
	DY01Gene28779	MYB3R- and R2R82- Type MYB- encodinG Genes	AT3G47600	1e-76	1e-69
	DY01Gene41021	MYB3R- and R2R83- Type MYB- encodinG Genes	AT5G16600	1.07e-85	1.2e-82
	DY01Gene03549	MYB3R- and R2R84- Type MYB- encodinG Genes	AT3G09230	2e-85	2.5e-82
	DY01Gene43232	MYB3R- and R2R85- Type MYB- encodinG Genes	AT5G10280	2e-98	7.1e-96
	DY01Gene35069	MYB3R- and R2R86- Type MYB- encodinG Genes	AT5G62470	5.08e-106	2e-101
	DY01Gene32852	MYB3R- and R2R87- Type MYB- encodinG Genes	AT3G46130	1e-57	9.7e-56
	DY01Gene47752	MYB3R- and R2R88- Type MYB- encodinG Genes	AT5G57620	5.8e-63	1e-53
	DY01Gene05222	MYB3R- and R2R89- Type MYB- encodinG Genes	AT4G05100	9.2e-94	5.01e-94
	DY01Gene17031	MYB3R- and R2R90- Type MYB- encodinG Genes	AT1G73410	4e-83	4e-84
	DY01Gene40519	MYB3R- and R2R91- Type MYB- encodinG Genes	AT3G18100	4e-173	1e-170
	DY01Gene26870	MYB3R- and R2R92- Type MYB- encodinG Genes	AT2G23290	4.09e-71	2.4e-70
	DY01Gene26665	MYB3R- and R2R93- Type MYB- encodinG Genes	AT1G17950	4.6e-74	2e-67
	DY01Gene05607	MYB3R- and R2R94- Type MYB- encodinG Genes	AT4G25560	1.03e-59	3e-58
	DY01Gene26985	MYB3R- and R2R95- Type MYB- encodinG Genes	AT5G59780	6.4e-55	1e-48
	DY01Gene28765	MYB3R- and R2R96- Type MYB- encodinG Genes	AT1G69560	2.1e-76	8e-75
	DY01Gene16869	MYB3R- and R2R97- Type MYB- encodinG Genes	AT4G13480	1.06e-69	8e-65
	DY01Gene40519	MYB3R- and R2R98- Type MYB- encodinG Genes	AT3G18100	0	5.4e-179
	DY01Gene13526	MYB3R- and R2R99- Type MYB- encodinG Genes	AT3G11440	1e-71	2.06e-68
	DY01Gene45131	MYB3R- and R2R100- Type MYB- encodinG Genes	AT4G13480	2e-69	1.5e-66
	DY01Gene38818	MYB3R- and R2R101- Type MYB- encodinG Genes	AT5G16770	4e-93	1.05e-90
	DY01Gene35358	MYB3R- and R2R102- Type MYB- encodinG Genes	AT2G23290	6e-78	1e-80
	DY01Gene32499	MYB3R- and R2R103- Type MYB- encodinG Genes	AT2G02820	2e-108	7e-109
	DY01Gene23950	MYB3R- and R2R104- Type MYB- encodinG Genes	AT3G01140	2e-124	1e-111
	DY01Gene23096	MYB3R- and R2R105- Type MYB- encodinG Genes	AT5G11050	1.04e-53	1.4e-50
	DY01Gene26847	MYB3R- and R2R106- Type MYB- encodinG Genes	AT5G49620	3.3e-84	1.04e-90
	DY01Gene07067	MYB3R- and R2R107- Type MYB- encodinG Genes	AT3G01530	3.01e-74	8e-72
	DY01Gene38487	MYB3R- and R2R108- Type MYB- encodinG Genes	AT1G68320	2.3e-82	4.03e-80
	DY01Gene23096	MYB3R- and R2R109- Type MYB- encodinG Genes	AT4G18770	1e-54	1.9e-52
	DY01Gene13526	MYB3R- and R2R110- Type MYB- encodinG Genes	AT5G06100	1.4e-69	2.08e-67
	DY01Gene19562	MYB3R- and R2R111- Type MYB- encodinG Genes	AT5G14340	6.2e-77	9e-75
	DY01Gene08968	MYB3R- and R2R112- Type MYB- encodinG Genes	AT1G48000	5e-74	7.9e-73
	DY01Gene07022	MYB3R- and R2R113- Type MYB- encodinG Genes	AT1G73410	6.08e-77	5.2e-78
	DY01Gene08968	MYB3R- and R2R114- Type MYB- encodinG Genes	AT1G73410	7.4e-82	8e-81
	DY01Gene35058	MYB3R- and R2R115- Type MYB- encodinG Genes	AT1G26780	1.07e-74	6e-73
	DY01Gene45131	MYB3R- and R2R116- Type MYB- encodinG Genes	AT3G30210	2.2e-66	2.1e-60
	DY01Gene28765	MYB3R- and R2R117- Type MYB- encodinG Genes	AT1G69560	4.3e-76	1.2e-73
	DY01Gene19915	MYB3R- and R2R118- Type MYB- encodinG Genes	AT4G12350	1.2e-91	6.1e-86
	DY01Gene19207	MYB3R- and R2R119- Type MYB- encodinG Genes	AT4G21440	2.6e-102	2e-96
	DY01Gene39261	MYB3R- and R2R120- Type MYB- encodinG Genes	AT4G34990	4e-94	8e-90
	DY01Gene25208	MYB3R- and R2R121- Type MYB- encodinG Genes	AT2G37630	4e-148	6.01e-149
	DY01Gene37056	MYB3R- and R2R122- Type MYB- encodinG Genes	AT5G11510	3.3e-89	8.2e-87
	DY01Gene46802	MYB3R- and R2R123- Type MYB- encodinG Genes	AT5G49620	3.1e-86	1e-91
	DY01Gene19915	MYB3R- and R2R124- Type MYB- encodinG Genes	AT4G22680	5.09e-90	1e-84
	DY01Gene43232	MYB3R- and R2R125- Type MYB- encodinG Genes	AT5G16770	4.5e-91	1.1e-88
	DY01Gene31894	MYB3R- and R2R126- Type MYB- encodinG Genes	AT5G49330	3.3e-72	1.09e-70
	DY01Gene16898	MYB3R- and R2R127- Type MYB- encodinG Genes	AT1G69560	3e-76	1e-73
	DY01Gene19767	MYB3R- and R2R128- Type MYB- encodinG Genes	AT4G34990	4.1e-99	6e-96
	DY01Gene16237	MYB3R- and R2R129- Type MYB- encodinG Genes	AT5G06100	1e-112	8.2e-109
	DY01Gene33824	MYB3R- and R2R130- Type MYB- encodinG Genes	AT5G35550	2.2e-63	6.04e-62
	DY01Gene32852	MYB3R- and R2R131- Type MYB- encodinG Genes	AT5G59780	2.9e-77	1e-75
	DY01Gene04441	MYB3R- and R2R132- Type MYB- encodinG Genes	AT1G08810	1e-95	1e-94
	DY01Gene08214	MYB3R- and R2R133- Type MYB- encodinG Genes	AT2G23290	1e-55	5.1e-52
	DY01Gene40318	MYB3R- and R2R134- Type MYB- encodinG Genes	AT5G40360	3e-56	3.1e-50
	DY01Gene46802	MYB3R- and R2R135- Type MYB- encodinG Genes	AT3G06490	1.7e-82	3.8e-93
	DY01Gene30928	MYB3R- and R2R136- Type MYB- encodinG Genes	AT1G08810	1.1e-92	9e-91
	DY01Gene16237	MYB3R- and R2R137- Type MYB- encodinG Genes	AT3G11440	1.7e-109	2e-106
	DY01Gene35390	MYB3R- and R2R138- Type MYB- encodinG Genes	AT2G32460	2e-69	1.05e-68
	DY01Gene22286	MYB3R- and R2R139- Type MYB- encodinG Genes	AT2G39880	2e-68	1e-67
	DY01Gene14991	MYB3R- and R2R140- Type MYB- encodinG Genes	AT2G32460	8e-69	1.1e-66
	DY01Gene17803	MYB3R- and R2R141- Type MYB- encodinG Genes	AT5G02320	9.7e-141	3.4e-140
	DY01Gene32499	MYB3R- and R2R142- Type MYB- encodinG Genes	AT2G02820	2.1e-122	1e-123
	DY01Gene17800	MYB3R- and R2R143- Type MYB- encodinG Genes	AT2G37630	4.2e-155	1.2e-147
	DY01Gene32499	MYB3R- and R2R144- Type MYB- encodinG Genes	AT1G14350	1.2e-125	3e-123
	DY01Gene28765	MYB3R- and R2R145- Type MYB- encodinG Genes	AT1G26780	6.1e-76	1e-75
	DY01Gene46435	MYB3R- and R2R146- Type MYB- encodinG Genes	AT1G66230	9e-84	1.06e-81
	DY01Gene13526	MYB3R- and R2R147- Type MYB- encodinG Genes	AT3G11440	1e-69	3.2e-66
	DY01Gene24836	MYB3R- and R2R148- Type MYB- encodinG Genes	AT4G01680	3.4e-87	7e-84
	DY01Gene42619	MYB3R- and R2R149- Type MYB- encodinG Genes	AT1G34670	3.09e-88	8.4e-85
	DY01Gene39261	MYB3R- and R2R150- Type MYB- encodinG Genes	AT4G38620	1e-98	7e-92
	DY01Gene41358	MYB3R- and R2R151- Type MYB- encodinG Genes	AT5G11510	6.06e-109	1.6e-104
	DY01Gene30928	MYB3R- and R2R152- Type MYB- encodinG Genes	AT1G74650	3.9e-80	7e-84
	DY01Gene01730	MYB3R- and R2R153- Type MYB- encodinG Genes	AT3G12720	2e-84	5e-82
	DY01Gene27821	MYB3R- and R2R154- Type MYB- encodinG Genes	AT4G38620	2.1e-92	8e-91
	DY01Gene15849	MYB3R- and R2R155- Type MYB- encodinG Genes	AT3G62610	8.1e-69	6e-60
	DY01Gene09282	MYB3R- and R2R156- Type MYB- encodinG Genes	AT3G46130	1.02e-56	3e-51
	DY01Gene25207	MYB3R- and R2R157- Type MYB- encodinG Genes	AT3G09370	1e-125	2e-109
	DY01Gene16898	MYB3R- and R2R158- Type MYB- encodinG Genes	AT1G69560	2.1e-75	6e-74
	DY01Gene38818	MYB3R- and R2R159- Type MYB- encodinG Genes	AT5G16770	1e-91	3e-89
	DY01Gene41021	MYB3R- and R2R160- Type MYB- encodinG Genes	AT4G22680	1.1e-81	3e-80
	DY01Gene14991	MYB3R- and R2R161- Type MYB- encodinG Genes	AT2G32460	7.1e-70	1e-68
	DY01Gene39261	MYB3R- and R2R162- Type MYB- encodinG Genes	AT2G16720	1.5e-93	7.2e-90
	DY01Gene16898	MYB3R- and R2R163- Type MYB- encodinG Genes	AT1G26780	4.2e-75	2e-77
	DY01Gene35058	MYB3R- and R2R164- Type MYB- encodinG Genes	AT1G69560	3e-75	1.3e-71
	DY01Gene26847	MYB3R- and R2R165- Type MYB- encodinG Genes	AT1G48000	6.06e-84	5e-83
	DY01Gene35069	MYB3R- and R2R166- Type MYB- encodinG Genes	AT5G62470	1e-107	6.5e-103
	DY01Gene40443	MYB3R- and R2R167- Type MYB- encodinG Genes	AT4G18770	2.6e-77	8.02e-69
	DY01Gene24836	MYB3R- and R2R168- Type MYB- encodinG Genes	AT1G09540	6.08e-96	1e-93
	DY01Gene39923	MYB3R- and R2R169- Type MYB- encodinG Genes	AT4G21440	2e-109	5.07e-109
	DY01Gene32672	MYB3R- and R2R170- Type MYB- encodinG Genes	AT4G33450	7e-64	5e-57
	DY01Gene48930	MYB3R- and R2R171- Type MYB- encodinG Genes	AT5G26660	1e-83	2e-80
	DY01Gene16066	MYB3R- and R2R172- Type MYB- encodinG Genes	AT2G37630	1.3e-57	2e-54
	DY01Gene32079	MYB3R- and R2R173- Type MYB- encodinG Genes	AT3G01530	7.04e-72	1.3e-68
	DY01Gene39923	MYB3R- and R2R174- Type MYB- encodinG Genes	AT4G05100	9.2e-94	5.01e-94
	DY01Gene07022	MYB3R- and R2R175- Type MYB- encodinG Genes	AT1G73410	7.6e-65	2.4e-66
	DY01Gene42311	MYB3R- and R2R176- Type MYB- encodinG Genes	AT5G57620	2.7e-67	1e-59
	DY01Gene35236	MYB3R- and R2R177- Type MYB- encodinG Genes	AT5G10280	2.3e-92	9.8e-90
	DY01Gene18029	MYB3R- and R2R178- Type MYB- encodinG Genes	AT1G06180	8.04e-78	1.6e-75
	DY01Gene41662	MYB3R- and R2R179- Type MYB- encodinG Genes	AT4G25560	7e-59	1.4e-58
	DY01Gene03549	MYB3R- and R2R180- Type MYB- encodinG Genes	AT2G39880	3e-70	1.04e-69
	DY01Gene45131	MYB3R- and R2R181- Type MYB- encodinG Genes	AT3G24310	3e-68	2.4e-67
	DY01Gene40519	MYB3R- and R2R182- Type MYB- encodinG Genes	AT3G18100	3e-173	6e-171
	DY01Gene16869	MYB3R- and R2R183- Type MYB- encodinG Genes	AT3G30210	2e-65	6e-56
	DY01Gene37056	MYB3R- and R2R184- Type MYB- encodinG Genes	AT4G32730	1.3e-91	6e-89
	DY01Gene37056	MYB3R- and R2R185- Type MYB- encodinG Genes	AT4G32730	4e-90	1e-87
	DY01Gene23255	MYB3R- and R2R186- Type MYB- encodinG Genes	AT5G52260	8e-58	7.1e-59
	DY01Gene32079	MYB3R- and R2R187- Type MYB- encodinG Genes	AT5G40350	1.2e-76	1e-74
	DY01Gene08968	MYB3R- and R2R188- Type MYB- encodinG Genes	AT1G25340	2e-77	6.5e-75
	DY01Gene44084	MYB3R- and R2R189- Type MYB- encodinG Genes	AT3G60460	2.2e-64	2e-62
	DY01Gene27821	MYB3R- and R2R190- Type MYB- encodinG Genes	AT4G09460	3.8e-89	2e-87
	DY01Gene35069	MYB3R- and R2R191- Type MYB- encodinG Genes	AT3G47600	4e-106	5e-103
	DY01Gene15849	MYB3R- and R2R192- Type MYB- encodinG Genes	AT5G49330	1e-73	3e-65
	DY01Gene00346	MYB3R- and R2R193- Type MYB- encodinG Genes	AT5G35550	6.3e-63	1e-60
	DY01Gene35358	MYB3R- and R2R194- Type MYB- encodinG Genes	AT5G67300	1.5e-84	3e-77
	DY01Gene08582	MYB3R- and R2R195- Type MYB- encodinG Genes	AT5G58850	1.09e-57	1e-54
	DY01Gene43567	MYB3R- and R2R196- Type MYB- encodinG Genes	AT1G09540	2e-94	4.2e-95
	DY01Gene18029	MYB3R- and R2R197- Type MYB- encodinG Genes	AT2G31180	2e-82	5.1e-80
	DY01Gene07067	MYB3R- and R2R198- Type MYB- encodinG Genes	AT3G27810	1.1e-77	3.1e-76
	DY01Gene19915	MYB3R- and R2R199- Type MYB- encodinG Genes	AT5G16600	6e-86	3.1e-81
	DY01Gene07067	MYB3R- and R2R200- Type MYB- encodinG Genes	AT5G40350	1.01e-80	5.5e-78
	DY01Gene11354	MYB3R- and R2R201- Type MYB- encodinG Genes	AT5G26660	1e-83	2e-80
	DY01Gene25207	MYB3R- and R2R202- Type MYB- encodinG Genes	AT5G02320	6.1e-142	1e-129
	DY01Gene17031	MYB3R- and R2R203- Type MYB- encodinG Genes	AT1G73410	1e-68	1.3e-70
Daemonorops jenkinsiana	HT01Gene10361	MYB3R- and R2R204- Type MYB- encodinG Genes	AT3G18100.2	2.8e-50	1.31e-49
	HT01Gene04890	MYB3R- and R2R205- Type MYB- encodinG Genes	AT2G47190.1	3.27e-82	2.27e-79
	HT01Gene10362	MYB3R- and R2R206- Type MYB- encodinG Genes	AT3G18100.1	7.32e-104	5.31e-104
	HT01Gene10153	MYB3R- and R2R207- Type MYB- encodinG Genes	AT2G47190.1	5.25e-86	2.07e-82
	HT01Gene10663	MYB3R- and R2R208- Type MYB- encodinG Genes	AT2G23290.1	2.98e-82	2.08e-85
	HT01Gene48026	MYB3R- and R2R209- Type MYB- encodinG Genes	AT1G73410.2	8.06e-68	1.06e-69
	HT01Gene01077	MYB3R- and R2R210- Type MYB- encodinG Genes	AT3G46130.3	1.01e-59	1.04e-57
	HT01Gene10663	MYB3R- and R2R211- Type MYB- encodinG Genes	AT5G67300.1	2.62e-86	1.06e-88
	HT01Gene07423	MYB3R- and R2R212- Type MYB- encodinG Genes	AT1G66230.1	1.75e-94	2.33e-89
	HT01Gene12733	MYB3R- and R2R213- Type MYB- encodinG Genes	AT1G34670.1	1.04e-109	3.13e-107
	HT01Gene05848	MYB3R- and R2R214- Type MYB- encodinG Genes	AT5G49330.1	3.03e-72	1.22e-70
	HT01Gene36091	MYB3R- and R2R215- Type MYB- encodinG Genes	AT5G40360.1	1.6e-57	2.96e-51
	HT01Gene11812	MYB3R- and R2R216- Type MYB- encodinG Genes	AT4G33450.1	4.71e-67	2.36e-60
	HT01Gene26203	MYB3R- and R2R217- Type MYB- encodinG Genes	AT3G46130.3	1.32e-58	6.03e-57
	HT01Gene49823	MYB3R- and R2R218- Type MYB- encodinG Genes	AT2G23290.1	2.98e-82	2.08e-85
	HT01Gene12867	MYB3R- and R2R219- Type MYB- encodinG Genes	AT5G59780.3	3.48e-83	7.11e-82
	HT01Gene41812	MYB3R- and R2R220- Type MYB- encodinG Genes	AT4G38620.1	1.08e-96	3.04e-92
	HT01Gene04890	MYB3R- and R2R221- Type MYB- encodinG Genes	AT1G48000.1	1.06e-82	1.53e-81
	HT01Gene03819	MYB3R- and R2R222- Type MYB- encodinG Genes	AT3G47600.1	1.51e-94	3.88e-88
	HT01Gene02775	MYB3R- and R2R223- Type MYB- encodinG Genes	AT3G01140.2	7.22e-129	1.62e-113
	HT01Gene17583	MYB3R- and R2R224- Type MYB- encodinG Genes	AT5G57620.1	4.95e-97	2.18e-87
	HT01Gene35289	MYB3R- and R2R225- Type MYB- encodinG Genes	AT2G47460.1	1.18e-64	2.31e-62
	HT01Gene08169	MYB3R- and R2R226- Type MYB- encodinG Genes	AT4G05100.1	2.75e-88	7.61e-86
	HT01Gene10941	MYB3R- and R2R227- Type MYB- encodinG Genes	AT4G18770.1	1.11e-59	7.95e-49
	HT01Gene30054	MYB3R- and R2R228- Type MYB- encodinG Genes	AT4G25560.1	4.14e-61	5.63e-59
	HT01Gene08118	MYB3R- and R2R229- Type MYB- encodinG Genes	AT4G21440.1	1.28e-106	7.35e-106
	HT01Gene17583	MYB3R- and R2R230- Type MYB- encodinG Genes	AT3G49690.1	3.4e-79	4.29e-77
	HT01Gene31983	MYB3R- and R2R231- Type MYB- encodinG Genes	AT5G06100.1	2.54e-107	2.07e-103
	HT01Gene13608	MYB3R- and R2R232- Type MYB- encodinG Genes	AT1G09540.1	1.28e-94	2.33e-96
	HT01Gene47995	MYB3R- and R2R233- Type MYB- encodinG Genes	AT2G02820.2	1.12e-123	7.12e-125
	HT01Gene32115	MYB3R- and R2R234- Type MYB- encodinG Genes	AT1G66230.1	2.61e-93	2.88e-95
	HT01Gene36535	MYB3R- and R2R235- Type MYB- encodinG Genes	AT4G38620.1	2.7e-97	1.38e-91
	HT01Gene02802	MYB3R- and R2R236- Type MYB- encodinG Genes	AT1G06180.1	1.18e-75	6.94e-78
	HT01Gene15764	MYB3R- and R2R237- Type MYB- encodinG Genes	AT3G11440.1	1.51e-102	4.25e-100
	HT01Gene17583	MYB3R- and R2R238- Type MYB- encodinG Genes	AT5G65790.1	1.54e-78	1.06e-75
	HT01Gene36578	MYB3R- and R2R239- Type MYB- encodinG Genes	AT5G65790.1	3.73e-82	1.68e-79
	HT01Gene08571	MYB3R- and R2R240- Type MYB- encodinG Genes	AT4G32730.1	1.53e-80	8.69e-78
	HT01Gene12673	MYB3R- and R2R241- Type MYB- encodinG Genes	AT2G31180.1	2.53e-77	6.79e-75
	HT01Gene24587	MYB3R- and R2R242- Type MYB- encodinG Genes	AT5G16600.1	4.4e-91	1.43e-87
	HT01Gene48026	MYB3R- and R2R243- Type MYB- encodinG Genes	AT1G73410.1	7.03e-82	5.3e-83
	HT01Gene14215	MYB3R- and R2R244- Type MYB- encodinG Genes	AT3G09230.1	1.68e-87	3.41e-85
	HT01Gene23372	MYB3R- and R2R245- Type MYB- encodinG Genes	AT1G09770.1	6.31e-72	5.51e-64
	HT01Gene23327	MYB3R- and R2R246- Type MYB- encodinG Genes	AT3G28470.1	6.92e-82	1.73e-83
	HT01Gene02775	MYB3R- and R2R247- Type MYB- encodinG Genes	AT5G15310.1	9.69e-119	7.28e-107
	HT01Gene08555	MYB3R- and R2R248- Type MYB- encodinG Genes	AT5G52260.1	1.94e-56	8.37e-58
	HT01Gene12867	MYB3R- and R2R249- Type MYB- encodinG Genes	AT3G46130.1	1.65e-78	2.31e-78
	HT01Gene21194	MYB3R- and R2R250- Type MYB- encodinG Genes	AT1G34670.1	1.04e-109	3.13e-107
	HT01Gene04006	MYB3R- and R2R251- Type MYB- encodinG Genes	AT1G09540.1	1.7e-88	1.66e-88
	HT01Gene10153	MYB3R- and R2R252- Type MYB- encodinG Genes	AT5G49620.2	8.07e-84	2.1e-88
	HT01Gene40679	MYB3R- and R2R253- Type MYB- encodinG Genes	AT1G79180.1	3.76e-75	4.63e-71
	HT01Gene31983	MYB3R- and R2R254- Type MYB- encodinG Genes	AT5G06100.2	1.97e-106	1.95e-102
	HT01Gene26988	MYB3R- and R2R255- Type MYB- encodinG Genes	AT1G69560.2	2.76e-79	1.93e-76
	HT01Gene10362	MYB3R- and R2R256- Type MYB- encodinG Genes	AT3G18100.2	1.28e-104	6.59e-102
	HT01Gene31983	MYB3R- and R2R257- Type MYB- encodinG Genes	AT3G11440.2	3.69e-106	9.71e-102
	HT01Gene23639	MYB3R- and R2R258- Type MYB- encodinG Genes	AT4G09460.1	2.38e-93	3.74e-90
	HT01Gene24863	MYB3R- and R2R259- Type MYB- encodinG Genes	AT1G69560.1	1.51e-75	7.74e-73
	HT01Gene15532	MYB3R- and R2R260- Type MYB- encodinG Genes	AT1G69560.1	2.16e-77	5.86e-75
	HT01Gene40679	MYB3R- and R2R261- Type MYB- encodinG Genes	AT1G56160.1	8.19e-71	1.71e-70
	HT01Gene24587	MYB3R- and R2R262- Type MYB- encodinG Genes	AT1G66230.1	7.4e-91	9.51e-88
	HT01Gene43655	MYB3R- and R2R263- Type MYB- encodinG Genes	AT3G01140.2	8.2e-125	1.15e-119
	HT01Gene18695	MYB3R- and R2R264- Type MYB- encodinG Genes	AT4G13480.1	1.36e-69	6.66e-66
	HT01Gene10361	MYB3R- and R2R265- Type MYB- encodinG Genes	AT3G18100.4	3.25e-50	1.5e-49
	HT01Gene10324	MYB3R- and R2R266- Type MYB- encodinG Genes	AT4G01680.3	1.41e-90	3.04e-88
	HT01Gene47995	MYB3R- and R2R267- Type MYB- encodinG Genes	AT1G14350.1	2.99e-126	5.78e-124
	HT01Gene21194	MYB3R- and R2R268- Type MYB- encodinG Genes	AT5G16770.3	2.76e-92	7.36e-90
	HT01Gene45612	MYB3R- and R2R269- Type MYB- encodinG Genes	AT5G65790.1	8.52e-83	5.82e-80
	HT01Gene30158	MYB3R- and R2R270- Type MYB- encodinG Genes	AT3G09370.2	8.91e-114	2.28e-111
	HT01Gene28642	MYB3R- and R2R271- Type MYB- encodinG Genes	AT5G40350.1	3.53e-77	2.99e-75
	HT01Gene04890	MYB3R- and R2R272- Type MYB- encodinG Genes	AT5G49620.1	3.19e-84	2.78e-89
	HT01Gene27176	MYB3R- and R2R273- Type MYB- encodinG Genes	AT2G23290.1	1.63e-80	3.25e-82
	HT01Gene47995	MYB3R- and R2R274- Type MYB- encodinG Genes	AT2G02820.1	1.07e-108	7.28e-110
	HT01Gene26203	MYB3R- and R2R275- Type MYB- encodinG Genes	AT5G59780.3	4.36e-80	2.14e-77
	HT01Gene09579	MYB3R- and R2R276- Type MYB- encodinG Genes	AT1G56160.1	2e-67	1.1e-64
	HT01Gene24863	MYB3R- and R2R277- Type MYB- encodinG Genes	AT1G26780.1	9.3e-75	4.66e-74
	HT01Gene27176	MYB3R- and R2R278- Type MYB- encodinG Genes	AT5G67300.1	6.26e-90	1.44e-86
	HT01Gene26294	MYB3R- and R2R279- Type MYB- encodinG Genes	AT1G74650.1	8.85e-85	1.16e-86
	HT01Gene07810	MYB3R- and R2R280- Type MYB- encodinG Genes	AT3G09230.1	2.14e-83	2.68e-81
	HT01Gene39924	MYB3R- and R2R281- Type MYB- encodinG Genes	AT5G58850.1	6.38e-50	6.52e-48
	HT01Gene08169	MYB3R- and R2R282- Type MYB- encodinG Genes	AT4G21440.1	4.22e-105	1.31e-96
	HT01Gene36745	MYB3R- and R2R283- Type MYB- encodinG Genes	AT3G01530.1	1.24e-73	3.36e-71
	HT01Gene42335	MYB3R- and R2R284- Type MYB- encodinG Genes	AT1G73410.1	3.38e-83	2.67e-84
	HT01Gene28268	MYB3R- and R2R285- Type MYB- encodinG Genes	AT1G73410.1	9.03e-79	4.66e-81
	HT01Gene10361	MYB3R- and R2R286- Type MYB- encodinG Genes	AT3G18100.3	7.73e-50	3.73e-49
	HT01Gene10153	MYB3R- and R2R287- Type MYB- encodinG Genes	AT5G49620.1	1.43e-87	3.23e-92
	HT01Gene26988	MYB3R- and R2R288- Type MYB- encodinG Genes	AT1G26780.1	4.75e-77	8.79e-80
	HT01Gene28929	MYB3R- and R2R289- Type MYB- encodinG Genes	AT1G08810.1	3.34e-98	7.3e-99
	HT01Gene04006	MYB3R- and R2R290- Type MYB- encodinG Genes	AT4G01680.3	1.09e-89	2.93e-87
	HT01Gene02802	MYB3R- and R2R291- Type MYB- encodinG Genes	AT3G23250.1	5.06e-81	1.38e-78
	HT01Gene26203	MYB3R- and R2R292- Type MYB- encodinG Genes	AT3G46130.1	1.06e-79	1.17e-77
	HT01Gene07230	MYB3R- and R2R293- Type MYB- encodinG Genes	AT1G25340.1	8.17e-78	1.94e-75
	HT01Gene13656	MYB3R- and R2R294- Type MYB- encodinG Genes	AT5G16770.3	6.98e-95	1.82e-92
	HT01Gene10568	MYB3R- and R2R295- Type MYB- encodinG Genes	AT4G01680.3	1.12e-91	2.43e-89
	HT01Gene33182	MYB3R- and R2R296- Type MYB- encodinG Genes	AT5G35550.1	6.76e-64	1.5e-61
	HT01Gene45612	MYB3R- and R2R297- Type MYB- encodinG Genes	AT3G49690.1	4.53e-83	4.81e-81
	HT01Gene17164	MYB3R- and R2R298- Type MYB- encodinG Genes	AT4G26930.1	7e-72	4.71e-68
	HT01Gene10568	MYB3R- and R2R299- Type MYB- encodinG Genes	AT1G09540.1	2.41e-95	3.5e-96
	HT01Gene10324	MYB3R- and R2R300- Type MYB- encodinG Genes	AT4G01680.1	8.22e-90	3.25e-87
	HT01Gene17926	MYB3R- and R2R301- Type MYB- encodinG Genes	AT2G36890.1	5.58e-75	1.07e-74
	HT01Gene08118	MYB3R- and R2R302- Type MYB- encodinG Genes	AT4G05100.1	1.58e-91	1.66e-94
	HT01Gene15764	MYB3R- and R2R303- Type MYB- encodinG Genes	AT5G06100.2	2.47e-108	6.54e-106
	HT01Gene36197	MYB3R- and R2R304- Type MYB- encodinG Genes	AT5G49330.1	1.31e-66	1.75e-64
	HT01Gene09328	MYB3R- and R2R305- Type MYB- encodinG Genes	AT5G62470.2	2.01e-108	1.28e-108
	HT01Gene32115	MYB3R- and R2R306- Type MYB- encodinG Genes	AT4G22680.1	1.13e-81	1.14e-79
	HT01Gene27613	MYB3R- and R2R307- Type MYB- encodinG Genes	AT5G26660.1	1.98e-83	1.91e-81
	HT01Gene38310	MYB3R- and R2R308- Type MYB- encodinG Genes	AT3G01140.1	8.7e-126	3.79e-110
	HT01Gene42364	MYB3R- and R2R309- Type MYB- encodinG Genes	AT1G16490.1	1.05e-67	1.82e-65
	HT01Gene30054	MYB3R- and R2R310- Type MYB- encodinG Genes	AT3G48920.1	2.32e-58	2.02e-56
	HT01Gene28268	MYB3R- and R2R311- Type MYB- encodinG Genes	AT1G73410.2	9.78e-67	1.23e-68
	HT01Gene13813	MYB3R- and R2R312- Type MYB- encodinG Genes	AT1G48000.1	3.1e-84	1.41e-85
	HT01Gene30158	MYB3R- and R2R313- Type MYB- encodinG Genes	AT5G02320.1	1.07e-123	4.83e-123
	HT01Gene36745	MYB3R- and R2R314- Type MYB- encodinG Genes	AT5G40350.1	3.7e-81	2.22e-79
	HT01Gene12173	MYB3R- and R2R315- Type MYB- encodinG Genes	AT5G56110.1	7.52e-121	2.14e-124
	HT01Gene43496	MYB3R- and R2R316- Type MYB- encodinG Genes	AT2G37630.1	1.35e-68	4.85e-66
	HT01Gene10941	MYB3R- and R2R317- Type MYB- encodinG Genes	AT5G58850.1	1.77e-69	2.83e-56
	HT01Gene05091	MYB3R- and R2R318- Type MYB- encodinG Genes	AT4G32730.2	0	0
	HT01Gene07810	MYB3R- and R2R319- Type MYB- encodinG Genes	AT2G39880.1	4.35e-69	7.41e-68
	HT01Gene15532	MYB3R- and R2R320- Type MYB- encodinG Genes	AT1G69560.2	3.52e-77	8.88e-75
	HT01Gene41812	MYB3R- and R2R321- Type MYB- encodinG Genes	AT2G16720.1	7.63e-95	7.24e-91
	HT01Gene13655	MYB3R- and R2R322- Type MYB- encodinG Genes	AT5G16770.3	6.98e-95	1.82e-92
	HT01Gene24214	MYB3R- and R2R323- Type MYB- encodinG Genes	AT5G11050.1	6.5e-61	1.41e-48
	HT01Gene33874	MYB3R- and R2R324- Type MYB- encodinG Genes	AT2G32460.1	1.9e-72	2.65e-70
	HT01Gene09328	MYB3R- and R2R325- Type MYB- encodinG Genes	AT3G47600.1	3.26e-114	1.24e-112
	HT01Gene24514	MYB3R- and R2R326- Type MYB- encodinG Genes	AT2G32460.1	8.28e-69	5.78e-68
	HT01Gene08118	MYB3R- and R2R327- Type MYB- encodinG Genes	AT4G28110.1	2.83e-87	1.3e-88
	HT01Gene14215	MYB3R- and R2R328- Type MYB- encodinG Genes	AT2G39880.1	2.67e-69	1.07e-68
	HT01Gene15425	MYB3R- and R2R329- Type MYB- encodinG Genes	AT5G62470.2	2.23e-103	2.44e-99
	HT01Gene02775	MYB3R- and R2R330- Type MYB- encodinG Genes	AT3G01140.1	8.7e-126	3.79e-110
	HT01Gene42335	MYB3R- and R2R331- Type MYB- encodinG Genes	AT1G17950.1	8.91e-84	2.5e-81
	HT01Gene43655	MYB3R- and R2R332- Type MYB- encodinG Genes	AT3G01140.1	9.55e-122	1.77e-116
	HT01Gene33419	MYB3R- and R2R333- Type MYB- encodinG Genes	AT1G34670.1	2.88e-112	8.49e-110
	HT01Gene43655	MYB3R- and R2R334- Type MYB- encodinG Genes	AT5G15310.1	3.29e-119	1.63e-114
	HT01Gene24863	MYB3R- and R2R335- Type MYB- encodinG Genes	AT1G69560.2	2.04e-75	1.25e-72
	HT01Gene36091	MYB3R- and R2R336- Type MYB- encodinG Genes	AT5G11050.1	6.78e-58	2.46e-50
	HT01Gene04006	MYB3R- and R2R337- Type MYB- encodinG Genes	AT4G01680.1	7.42e-89	6.22e-86
	HT01Gene19012	MYB3R- and R2R338- Type MYB- encodinG Genes	AT3G13540.1	4.14e-85	6.61e-79
	HT01Gene40679	MYB3R- and R2R339- Type MYB- encodinG Genes	AT1G16490.1	1.59e-72	7.22e-69
	HT01Gene49823	MYB3R- and R2R340- Type MYB- encodinG Genes	AT4G37260.1	1.69e-89	9.48e-86
	HT01Gene07230	MYB3R- and R2R341- Type MYB- encodinG Genes	AT1G68320.1	1.61e-85	1.61e-85
	HT01Gene40847	MYB3R- and R2R342- Type MYB- encodinG Genes	AT1G08810.1	1.68e-96	6.49e-94
	HT01Gene15764	MYB3R- and R2R343- Type MYB- encodinG Genes	AT3G11440.2	1.45e-98	3.45e-96
	HT01Gene08805	MYB3R- and R2R344- Type MYB- encodinG Genes	AT3G12720.1	7.19e-86	2.28e-88
	HT01Gene17164	MYB3R- and R2R345- Type MYB- encodinG Genes	AT2G32460.2	4.41e-70	3.71e-69
	HT01Gene45159	MYB3R- and R2R346- Type MYB- encodinG Genes	AT2G37630.1	2.52e-155	1.72e-159
	HT01Gene31194	MYB3R- and R2R347- Type MYB- encodinG Genes	AT1G63910.1	2.91e-89	1.46e-86
	HT01Gene03360	MYB3R- and R2R348- Type MYB- encodinG Genes	AT4G22680.1	3.79e-87	1.13e-85
	HT01Gene45612	MYB3R- and R2R349- Type MYB- encodinG Genes	AT5G57620.1	1.3e-101	2.41e-100
	HT01Gene06137	MYB3R- and R2R350- Type MYB- encodinG Genes	AT3G24310.1	2.24e-69	5.81e-69
	HT01Gene02802	MYB3R- and R2R351- Type MYB- encodinG Genes	AT2G31180.1	3.27e-78	7.82e-76
	HT01Gene21068	MYB3R- and R2R352- Type MYB- encodinG Genes	AT3G23250.1	2.63e-79	1.48e-76
	HT01Gene03819	MYB3R- and R2R353- Type MYB- encodinG Genes	AT3G28910.1	4.28e-95	2.19e-90
	HT01Gene02339	MYB3R- and R2R354- Type MYB- encodinG Genes	AT5G35550.1	3.34e-64	7.73e-62
	HT01Gene29630	MYB3R- and R2R355- Type MYB- encodinG Genes	AT4G22680.1	1.35e-89	9.28e-86
	HT01Gene30054	MYB3R- and R2R356- Type MYB- encodinG Genes	AT5G52260.1	4.24e-59	2.79e-60
	HT01Gene38310	MYB3R- and R2R357- Type MYB- encodinG Genes	AT3G01140.2	7.22e-129	1.62e-113
	HT01Gene40650	MYB3R- and R2R358- Type MYB- encodinG Genes	AT2G36890.1	2.75e-77	2.99e-76
	HT01Gene05091	MYB3R- and R2R359- Type MYB- encodinG Genes	AT5G11510.5	1.78e-124	1.71e-120
	HT01Gene04428	MYB3R- and R2R360- Type MYB- encodinG Genes	AT2G31180.1	1.34e-81	2.12e-75
	HT01Gene06137	MYB3R- and R2R361- Type MYB- encodinG Genes	AT4G13480.1	1.32e-71	5.86e-66
	HT01Gene28642	MYB3R- and R2R362- Type MYB- encodinG Genes	AT3G01530.1	3.9e-72	1.06e-69
	HT01Gene38310	MYB3R- and R2R363- Type MYB- encodinG Genes	AT5G15310.1	9.69e-119	7.28e-107
	HT01Gene26691	MYB3R- and R2R364- Type MYB- encodinG Genes	AT4G09460.1	7.74e-91	3.17e-87
	HT01Gene05091	MYB3R- and R2R365- Type MYB- encodinG Genes	AT4G32730.1	1.4e-156	2.83e-152
	HT01Gene07810	MYB3R- and R2R366- Type MYB- encodinG Genes	AT3G55730.1	7.68e-92	2.06e-90
	HT01Gene21068	MYB3R- and R2R367- Type MYB- encodinG Genes	AT1G06180.1	2.63e-74	6.64e-72
	HT01Gene39606	MYB3R- and R2R368- Type MYB- encodinG Genes	AT1G66370.1	2.12e-56	6.41e-54
	HT01Gene24214	MYB3R- and R2R369- Type MYB- encodinG Genes	AT4G18770.1	4.37e-61	1.72e-50
	HT01Gene23639	MYB3R- and R2R370- Type MYB- encodinG Genes	AT4G38620.1	5.13e-97	1.64e-93
	HT01Gene33874	MYB3R- and R2R371- Type MYB- encodinG Genes	AT2G32460.2	2.37e-72	2.59e-70
	HT01Gene10941	MYB3R- and R2R372- Type MYB- encodinG Genes	AT5G11050.1	5.7e-68	1.48e-53
	HT01Gene15425	MYB3R- and R2R373- Type MYB- encodinG Genes	AT3G47600.1	2.18e-104	5.79e-100
	HT01Gene23373	MYB3R- and R2R374- Type MYB- encodinG Genes	AT1G09770.1	0	0
	HT01Gene17114	MYB3R- and R2R375- Type MYB- encodinG Genes	AT1G63910.1	5e-92	2e-93
	HT01Gene36578	MYB3R- and R2R376- Type MYB- encodinG Genes	AT3G49690.1	2.28e-84	1.9e-82
	HT01Gene38956	MYB3R- and R2R377- Type MYB- encodinG Genes	AT4G34990.1	6.44e-94	5.68e-89
	HT01Gene39606	MYB3R- and R2R378- Type MYB- encodinG Genes	AT1G66380.1	2.08e-52	3.93e-57
	HT01Gene12867	MYB3R- and R2R379- Type MYB- encodinG Genes	AT5G59780.2	3.69e-61	5.96e-60
	HT01Gene36578	MYB3R- and R2R380- Type MYB- encodinG Genes	AT5G57620.1	1.49e-80	1.51e-78
	HT01Gene36091	MYB3R- and R2R381- Type MYB- encodinG Genes	AT4G18770.1	4.51e-80	9.22e-71
	HT01Gene13482	MYB3R- and R2R382- Type MYB- encodinG Genes	AT3G60460.1	1.37e-67	1.41e-67
	HT01Gene13655	MYB3R- and R2R383- Type MYB- encodinG Genes	AT5G10280.1	2.71e-102	7.23e-100
	HT01Gene26294	MYB3R- and R2R384- Type MYB- encodinG Genes	AT1G08810.1	4.63e-98	1.57e-96
	HT01Gene04428	MYB3R- and R2R385- Type MYB- encodinG Genes	AT3G23250.1	3.15e-86	9.31e-80
	HT01Gene38100	MYB3R- and R2R386- Type MYB- encodinG Genes	AT4G32730.1	2.36e-150	4.23e-104
	HT01Gene42364	MYB3R- and R2R387- Type MYB- encodinG Genes	AT1G79180.1	3.83e-70	3.67e-68
	HT01Gene25398	MYB3R- and R2R388- Type MYB- encodinG Genes	AT3G13890.1	1.32e-74	1.07e-73
	HT01Gene06137	MYB3R- and R2R389- Type MYB- encodinG Genes	AT3G30210.1	1.93e-67	2.4e-57
	HT01Gene03819	MYB3R- and R2R390- Type MYB- encodinG Genes	AT5G62470.2	1.95e-92	5.2e-89
	HT01Gene03925	MYB3R- and R2R391- Type MYB- encodinG Genes	AT1G25340.1	5.64e-79	8.96e-75
	HT01Gene36745	MYB3R- and R2R392- Type MYB- encodinG Genes	AT3G27810.1	2.3e-78	4.85e-77
	HT01Gene41812	MYB3R- and R2R393- Type MYB- encodinG Genes	AT4G34990.1	2.06e-92	6.06e-89
	HT01Gene15425	MYB3R- and R2R394- Type MYB- encodinG Genes	AT3G28910.1	1.17e-103	6.81e-101
	HT01Gene10663	MYB3R- and R2R395- Type MYB- encodinG Genes	AT4G37260.1	1.69e-89	9.48e-86
	HT01Gene05848	MYB3R- and R2R396- Type MYB- encodinG Genes	AT3G62610.1	2.34e-66	3.77e-67
	HT01Gene29630	MYB3R- and R2R397- Type MYB- encodinG Genes	AT4G12350.1	2.6e-93	9e-88
	HT01Gene26691	MYB3R- and R2R398- Type MYB- encodinG Genes	AT1G22640.1	1.03e-93	8.02e-88
	HT01Gene26988	MYB3R- and R2R399- Type MYB- encodinG Genes	AT1G69560.1	1.01e-77	1.19e-76
	HT01Gene14053	MYB3R- and R2R400- Type MYB- encodinG Genes	AT4G09460.1	1.14e-87	4.44e-85
	HT01Gene28642	MYB3R- and R2R401- Type MYB- encodinG Genes	AT3G27810.1	2.08e-76	6.91e-75
	HT01Gene13813	MYB3R- and R2R402- Type MYB- encodinG Genes	AT5G49620.1	1.49e-85	4.41e-91
	HT01Gene12812	MYB3R- and R2R403- Type MYB- encodinG Genes	AT1G09770.1	0	0
	HT01Gene03925	MYB3R- and R2R404- Type MYB- encodinG Genes	AT1G68320.1	8.31e-82	2.02e-80
	HT01Gene14053	MYB3R- and R2R405- Type MYB- encodinG Genes	AT1G22640.1	3.33e-88	3.36e-85
	HT01Gene03360	MYB3R- and R2R406- Type MYB- encodinG Genes	AT4G12350.1	7.78e-91	2.41e-88
	HT01Gene39606	MYB3R- and R2R407- Type MYB- encodinG Genes	AT1G56650.1	1.75e-52	9.36e-57
	HT01Gene28268	MYB3R- and R2R408- Type MYB- encodinG Genes	AT1G17950.1	2.51e-83	6.76e-81
	HT01Gene12673	MYB3R- and R2R409- Type MYB- encodinG Genes	AT1G06180.1	3.81e-73	2.42e-71
	HT01Gene08169	MYB3R- and R2R410- Type MYB- encodinG Genes	AT4G28110.1	2.77e-81	6.09e-80
	HT01Gene10568	MYB3R- and R2R411- Type MYB- encodinG Genes	AT4G01680.1	6.34e-91	2.91e-88
	HT01Gene38100	MYB3R- and R2R412- Type MYB- encodinG Genes	AT5G11510.5	1.25e-107	5.7e-104
	HT01Gene42335	MYB3R- and R2R413- Type MYB- encodinG Genes	AT1G73410.2	3.84e-69	5.09e-71
	HT01Gene40333	MYB3R- and R2R414- Type MYB- encodinG Genes	AT1G17950.1	2.51e-83	6.76e-81
	HT01Gene27176	MYB3R- and R2R415- Type MYB- encodinG Genes	AT4G37260.1	7.63e-91	9.05e-87
	HT01Gene14215	MYB3R- and R2R416- Type MYB- encodinG Genes	AT3G55730.1	4.27e-91	1.53e-89
	HT01Gene01077	MYB3R- and R2R417- Type MYB- encodinG Genes	AT5G59780.3	2.32e-79	1.55e-75
	HT01Gene10362	MYB3R- and R2R418- Type MYB- encodinG Genes	AT3G18100.4	2.31e-104	1.01e-101
	HT01Gene35289	MYB3R- and R2R419- Type MYB- encodinG Genes	AT5G49330.1	4.03e-64	7.82e-62
	HT01Gene13656	MYB3R- and R2R420- Type MYB- encodinG Genes	AT5G10280.1	2.71e-102	7.23e-100
	HT01Gene38956	MYB3R- and R2R421- Type MYB- encodinG Genes	AT2G16720.1	1.13e-95	2.65e-90
	HT01Gene30158	MYB3R- and R2R422- Type MYB- encodinG Genes	AT3G09370.1	9.21e-114	2.34e-111
	HT01Gene07423	MYB3R- and R2R423- Type MYB- encodinG Genes	AT5G16600.1	2.23e-95	4.95e-87
	HT01Gene13813	MYB3R- and R2R424- Type MYB- encodinG Genes	AT2G47190.1	1.1e-83	2.83e-81
	HT01Gene49823	MYB3R- and R2R425- Type MYB- encodinG Genes	AT5G67300.1	2.62e-86	1.06e-88
	HT01Gene25398	MYB3R- and R2R426- Type MYB- encodinG Genes	AT3G13890.2	1.27e-77	6.73e-77
	HT01Gene18695	MYB3R- and R2R427- Type MYB- encodinG Genes	AT3G24310.1	2.05e-70	2.04e-69
	HT01Gene09328	MYB3R- and R2R428- Type MYB- encodinG Genes	AT5G62470.1	9.29e-107	4.48e-107
	HT01Gene15532	MYB3R- and R2R429- Type MYB- encodinG Genes	AT1G26780.1	3.84e-77	7.77e-77
	HT01Gene23327	MYB3R- and R2R430- Type MYB- encodinG Genes	AT5G56110.1	3.58e-68	4.75e-68
	HT01Gene18695	MYB3R- and R2R431- Type MYB- encodinG Genes	AT3G30210.1	7.57e-68	4.41e-57
	HT01Gene01077	MYB3R- and R2R432- Type MYB- encodinG Genes	AT3G46130.1	1.29e-80	3.09e-78
	HT01Gene42310	MYB3R- and R2R433- Type MYB- encodinG Genes	AT5G35550.1	1.47e-64	3.36e-62
	HT01Gene33874	MYB3R- and R2R434- Type MYB- encodinG Genes	AT5G06100.1	5.95e-72	3.35e-69
	HT01Gene32115	MYB3R- and R2R435- Type MYB- encodinG Genes	AT5G16600.1	4.14e-94	1.5e-92
	HT01Gene08555	MYB3R- and R2R436- Type MYB- encodinG Genes	AT4G25560.1	3.84e-58	4.38e-56
	HT01Gene05848	MYB3R- and R2R437- Type MYB- encodinG Genes	AT2G47460.1	7.42e-72	8.02e-71
	HT01Gene23639	MYB3R- and R2R438- Type MYB- encodinG Genes	AT1G22640.1	2.22e-95	2.46e-90
	HT01Gene38100	MYB3R- and R2R439- Type MYB- encodinG Genes	AT4G32730.2	0	2.59e-102
	HT01Gene33419	MYB3R- and R2R440- Type MYB- encodinG Genes	AT5G10280.1	5.91e-100	1.59e-97
	HT01Gene17164	MYB3R- and R2R441- Type MYB- encodinG Genes	AT2G32460.1	3.65e-71	2.98e-70

## Sheet: S6
Supplementary Table S6. Gene members of NAC in the rattan.
Rattan species	Gene ID	Subfamily	Orthologous in Arabidopsis	E-value in tair	E-value in DY
Calamus simplicifolius	DY01Gene06393	VND5	AT1G62700	1.84e-121	1.46e-120
	DY01Gene17646	VND1	AT2G18060	2.56e-142	1.05e-138
	DY01Gene06393	VND4	AT1G12260	6.66e-126	7.4e-125
	DY01Gene24755	SND3	AT1G28470	4.58e-94	5.05e-84
	DY01Gene35424	NST1	AT2G46770	1.46e-103	1.16e-98
	DY01Gene35424	NST2	AT3G61910	1.81e-97	8.1e-92
	DY01Gene07741	SND2	AT4G28500	1.78e-127	2.85e-116
	DY01Gene26912	SND1, NST3	AT1G32770	1.15e-104	5.19e-101
	DY01Gene35424	SND1, NST3	AT1G32770	2.14e-99	8.15e-94
	DY01Gene11151	VND2	AT4G36160	2.23e-137	2.17e-134
	DY01Gene28423	VND4	AT1G12260	2.11e-130	6.2e-129
	DY01Gene07946	VND4	AT1G12260	7.06e-142	3.8e-140
	DY01Gene07946	VND5	AT1G62700	4.29e-133	7.85e-131
	DY01Gene26912	VND5	AT2G46770	3.26e-108	9.6e-105
	DY01Gene07741	SND3	AT1G28470	4.81e-119	1.9e-110
	DY01Gene31242	SND1, NST3	AT1G32770	8.17e-91	1.86e-87
	DY01Gene17646	VND2	AT4G36160	3.27e-132	1.08e-128
	DY01Gene48723	SND3	AT1G28470	3.79e-115	1.23e-111
	DY01Gene48723	SND2	AT4G28500	2.4e-125	1.56e-121
	DY01Gene01655	VND7	AT1G71930	4.5e-101	1.75e-97
	DY01Gene28423	VND5	AT1G62700	1.27e-122	3.06e-121
	DY01Gene26912	NST2	AT3G61910	1.68e-99	1.08e-95
	DY01Gene14988	VND7	AT1G71930	4.5e-101	1.75e-97
	DY01Gene20302	VND7	AT1G71930	1.98e-106	5.01e-100
	DY01Gene11151	VND1	AT2G18060	1.17e-147	4.71e-144
	DY01Gene24755	SND2	AT4G28500	1.96e-100	1.51e-88
Daemonorops jenkinsiana	HT01Gene37101	SND3	AT1G28470	1.2e-94	1.99e-84
	HT01Gene39338	NST2	AT3G61910	2.41e-100	7.62e-97
	HT01Gene21654	VND4	AT1G12260	6.64e-128	8.9e-127
	HT01Gene39338	SND1, NST3	AT1G32770	1.14e-97	7.38e-95
	HT01Gene39338	NST1	AT2G46770	1.35e-108	2.6e-105
	HT01Gene38344	VND1	AT2G18060	8.35e-148	3.44e-144
	HT01Gene12781	VND5	AT1G62700	2.07e-113	1.34e-109
	HT01Gene12781	VND4	AT1G12260	6.02e-115	2.14e-111
	HT01Gene19898	NST2	AT3G61910	9.78e-98	2.28e-95
	HT01Gene49308	SND3	AT1G28470	2.56e-107	2e-104
	HT01Gene14797	VND1	AT2G18060	1.39e-149	5.82e-146
	HT01Gene38344	VND2	AT4G36160	1.21e-137	4.47e-134
	HT01Gene29849	VND7	AT1G71930	7.68e-101	2.78e-97
	HT01Gene38344	VND7	AT1G71930	1.73e-137	3e-134
	HT01Gene21654	VND5	AT1G62700	1.03e-123	7.15e-123
	HT01Gene14797	VND2	AT4G36160	3.58e-138	1.01e-135
	HT01Gene13269	SND1, NST3	AT1G32770	3.51e-101	6.07e-95
	HT01Gene19898	SND1, NST3	AT1G32770	7.12e-102	2.45e-100
	HT01Gene32133	NST1	AT2G46770	1.35e-108	1.46e-104
	HT01Gene19898	NST1	AT2G46770	1e-113	4.67e-111
	HT01Gene13136	SND2	AT4G28500	2.76e-126	1.56e-114
	HT01Gene49308	SND2	AT4G28500	3.8e-115	5e-112
	HT01Gene13136	SND3	AT1G28470	4.35e-118	1.46e-109
	HT01Gene37101	SND2	AT4G28500	8.99e-103	6.03e-89
	HT01Gene13269	NST2	AT3G61910	4.31e-100	7.13e-94

## Sheet: S7
Supplementary Table S7.Genes related to lignin biosynthesis in rattan.
Rattan species	Gene ID	Subfamily
Calamus simplicifolius	DY01Gene36209	PEROXIDASES
	DY01Gene47869	CAD (Cinnamyl alcohol dehydrogenase)
	DY01Gene26578	LACCASES
	DY01Gene15854	PEROXIDASES
	DY01Gene34107	4CL-like
	DY01Gene02694	CCR (Cinnamoyl CoA reductase)
	DY01Gene08486	CCR (Cinnamoyl CoA reductase)
	DY01Gene07379	LACCASES
	DY01Gene49790	C3H (p-Coumarate 3-hydroxylase); Cytochrome P452
	DY01Gene00427	PEROXIDASES
	DY01Gene18794	4CL-like
	DY01Gene18451	4CL-like
	DY01Gene40387	PEROXIDASES
	DY01Gene38938	4CL (4-coumarate:CoA ligase)
	DY01Gene40964	CCR-like
	DY01Gene16622	PEROXIDASES
	DY01Gene45818	CCoAOMT (Caffeoyl-CoA 3-O-methyltransferase)
	DY01Gene45947	LACCASES
	DY01Gene39546	CAD (Cinnamyl alcohol dehydrogenase)
	DY01Gene35356	CAD (Cinnamyl alcohol dehydrogenase)
	DY01Gene48208	LACCASES
	DY01Gene08347	PAL (Phenylalanine ammonia lyase)
	DY01Gene09952	PEROXIDASES
	DY01Gene19156	LACCASES
	DY01Gene20808	PEROXIDASES
	DY01Gene36291	CAD (Cinnamyl alcohol dehydrogenase)
	DY01Gene49790	C3H (p-Coumarate 3-hydroxylase); Cytochrome P451
	DY01Gene23705	LACCASES
	DY01Gene35426	PEROXIDASES
	DY01Gene35218	PEROXIDASES
	DY01Gene12356	CCR-like
	DY01Gene07951	LACCASES
	DY01Gene46637	CAD (Cinnamyl alcohol dehydrogenase)
	DY01Gene32471	PEROXIDASES
	DY01Gene11976	PEROXIDASES
	DY01Gene43086	CCoAOMT (Caffeoyl-CoA 3-O-methyltransferase)
	DY01Gene26809	CAD (Cinnamyl alcohol dehydrogenase)
	DY01Gene49790	C3H (p-Coumarate 3-hydroxylase); Cytochrome P450
	DY01Gene15004	LACCASES
	DY01Gene06540	4CL (4-coumarate:CoA ligase)
	DY01Gene26001	COMT-like
	DY01Gene31485	C3H (p-Coumarate 3-hydroxylase); Cytochrome P452
	DY01Gene03524	C4H (trans-cinnamate 4-hydroxylase); Cytochrome P450
	DY01Gene31485	C3H (p-Coumarate 3-hydroxylase); Cytochrome P451
	DY01Gene33592	PEROXIDASES
	DY01Gene28450	COMT-like
	DY01Gene00328	F5H (Ferulate 5-hydroxylase); Cytochrome P451
	DY01Gene49018	PEROXIDASES
	DY01Gene40958	CCR-like
	DY01Gene21213	CCR-like
	DY01Gene06749	COMT-like
	DY01Gene48765	CAD (Cinnamyl alcohol dehydrogenase)
	DY01Gene28425	LACCASES
	DY01Gene27365	LACCASES
	DY01Gene22282	LACCASES
	DY01Gene35513	4CL (4-coumarate:CoA ligase)
	DY01Gene10617	PEROXIDASES
	DY01Gene02997	PEROXIDASES
	DY01Gene31487	LACCASES
	DY01Gene29400	PEROXIDASES
	DY01Gene22363	C4H (trans-cinnamate 4-hydroxylase); Cytochrome P450
	DY01Gene37190	PEROXIDASES
	DY01Gene40757	CAD (Cinnamyl alcohol dehydrogenase)
	DY01Gene11252	4CL-like
	DY01Gene36232	PEROXIDASES
	DY01Gene18791	4CL-like
	DY01Gene01768	CAD (Cinnamyl alcohol dehydrogenase)
	DY01Gene30232	PEROXIDASES
	DY01Gene42638	COMT-like
	DY01Gene39599	PEROXIDASES
	DY01Gene35960	PEROXIDASES
	DY01Gene21958	CCoAOMT (Caffeoyl-CoA 3-O-methyltransferase)
	DY01Gene40966	CCR-like
	DY01Gene49794	PEROXIDASES
	DY01Gene42228	PAL (Phenylalanine ammonia lyase)
	DY01Gene17942	PEROXIDASES
	DY01Gene39712	LACCASES
	DY01Gene02573	HCT (Hydroxycinnamoyl CoA:shikimate/quinate hydroxycinnamoyltransferase)
	DY01Gene31485	C3H (p-Coumarate 3-hydroxylase); Cytochrome P450
	DY01Gene13737	PEROXIDASES
	DY01Gene21212	CCR-like
	DY01Gene14891	CCoAOMT (Caffeoyl-CoA 3-O-methyltransferase)
	DY01Gene20717	PEROXIDASES
	DY01Gene21206	PEROXIDASES
	DY01Gene23701	LACCASES
	DY01Gene08555	LACCASES
	DY01Gene35440	CSE
	DY01Gene33889	4CL (4-coumarate:CoA ligase)
	DY01Gene33665	PEROXIDASES
	DY01Gene27977	PEROXIDASES
	DY01Gene41827	C4H (trans-cinnamate 4-hydroxylase); Cytochrome P450
	DY01Gene48833	CCoAOMT (Caffeoyl-CoA 3-O-methyltransferase)
	DY01Gene06791	CCR (Cinnamoyl CoA reductase)
	DY01Gene19335	PEROXIDASES
	DY01Gene13112	4CL-like
	DY01Gene02574	HCT (Hydroxycinnamoyl CoA:shikimate/quinate hydroxycinnamoyltransferase)
	DY01Gene48355	COMT-like
	DY01Gene30341	PEROXIDASES
	DY01Gene29399	PEROXIDASES
	DY01Gene03430	PEROXIDASES
	DY01Gene43521	LACCASES
	DY01Gene09951	PEROXIDASES
	DY01Gene10319	CCoAOMT (Caffeoyl-CoA 3-O-methyltransferase)
	DY01Gene36289	CAD (Cinnamyl alcohol dehydrogenase)
	DY01Gene30547	PEROXIDASES
	DY01Gene31747	F5H (Ferulate 5-hydroxylase); Cytochrome P450
	DY01Gene46640	CAD (Cinnamyl alcohol dehydrogenase)
	DY01Gene42832	F5H (Ferulate 5-hydroxylase); Cytochrome P450
	DY01Gene34066	PEROXIDASES
	DY01Gene31360	4CL (4-coumarate:CoA ligase)
	DY01Gene05643	CCR-like
	DY01Gene48243	COMT (Caffeic acid O-methyltransferase)
	DY01Gene39541	CAD (Cinnamyl alcohol dehydrogenase)
	DY01Gene11997	PEROXIDASES
	DY01Gene49829	PEROXIDASES
	DY01Gene00728	PEROXIDASES
	DY01Gene42832	F5H (Ferulate 5-hydroxylase); Cytochrome P451
	DY01Gene41966	LACCASES
	DY01Gene31747	F5H (Ferulate 5-hydroxylase); Cytochrome P451
	DY01Gene28449	COMT-like
	DY01Gene00730	PEROXIDASES
	DY01Gene21671	LACCASES
	DY01Gene44713	PEROXIDASES
	DY01Gene31983	LACCASES
	DY01Gene16952	LACCASES
	DY01Gene23004	PEROXIDASES
	DY01Gene06749	COMT (Caffeic acid O-methyltransferase)
	DY01Gene00161	CSE
	DY01Gene36209	PEROXIDASES
	DY01Gene38629	PAL (Phenylalanine ammonia lyase)
	DY01Gene29584	COMT-like
	DY01Gene17844	COMT-like
	DY01Gene22284	LACCASES
	DY01Gene35428	PEROXIDASES
	DY01Gene46665	PEROXIDASES
	DY01Gene12162	PEROXIDASES
	DY01Gene16995	C3H (p-Coumarate 3-hydroxylase); Cytochrome P452
	DY01Gene22283	LACCASES
	DY01Gene16995	C3H (p-Coumarate 3-hydroxylase); Cytochrome P450
	DY01Gene12714	PEROXIDASES
	DY01Gene49016	PEROXIDASES
	DY01Gene08235	COMT (Caffeic acid O-methyltransferase)
	DY01Gene16995	C3H (p-Coumarate 3-hydroxylase); Cytochrome P451
	DY01Gene27739	HCT (Hydroxycinnamoyl CoA:shikimate/quinate hydroxycinnamoyltransferase)
	DY01Gene00328	F5H (Ferulate 5-hydroxylase); Cytochrome P450
	DY01Gene32839	CSE
Daemonorops jenkinsiana	HT01Gene39959	CCR-like
	HT01Gene12321	4CL-like
	HT01Gene45629	PEROXIDASES
	HT01Gene41232	PAL (Phenylalanine ammonia lyase)
	HT01Gene27174	CAD (Cinnamyl alcohol dehydrogenase)
	HT01Gene14216	LACCASES
	HT01Gene37536	LACCASES
	HT01Gene18879	PEROXIDASES
	HT01Gene01564	COMT-like
	HT01Gene49391	LACCASES
	HT01Gene26820	4CL-like
	HT01Gene04749	PEROXIDASES
	HT01Gene39325	PEROXIDASES
	HT01Gene27817	HCT (Hydroxycinnamoyl CoA:shikimate/quinate hydroxycinnamoyltransferase)
	HT01Gene01555	COMT-like
	HT01Gene01555	COMT-like
	HT01Gene33604	CCR-like
	HT01Gene26397	PEROXIDASES
	HT01Gene22886	LACCASES
	HT01Gene27918	PEROXIDASES
	HT01Gene05807	PEROXIDASES
	HT01Gene05938	CCoAOMT (Caffeoyl-CoA 3-O-methyltransferase)
	HT01Gene11719	LACCASES
	HT01Gene23572	C3H (p-Coumarate 3-hydroxylase); Cytochrome P450
	HT01Gene16633	PEROXIDASES
	HT01Gene26397	PEROXIDASES
	HT01Gene45629	PEROXIDASES
	HT01Gene31736	LACCASES
	HT01Gene25322	CCR-like
	HT01Gene09183	HCT (Hydroxycinnamoyl CoA:shikimate/quinate hydroxycinnamoyltransferase)
	HT01Gene10666	CAD (Cinnamyl alcohol dehydrogenase)
	HT01Gene01564	COMT (Caffeic acid O-methyltransferase)
	HT01Gene08711	PEROXIDASES
	HT01Gene18879	PEROXIDASES
	HT01Gene04749	PEROXIDASES
	HT01Gene39513	4CL-like
	HT01Gene49059	4CL-like
	HT01Gene27174	CAD (Cinnamyl alcohol dehydrogenase)
	HT01Gene17295	F5H (Ferulate 5-hydroxylase); Cytochrome P450
	HT01Gene16633	PEROXIDASES
	HT01Gene04749	PEROXIDASES
	HT01Gene12787	LACCASES
	HT01Gene13507	PEROXIDASES
	HT01Gene44650	LACCASES
	HT01Gene06879	CAD (Cinnamyl alcohol dehydrogenase)
	HT01Gene18123	LACCASES
	HT01Gene03138	CCR (Cinnamoyl CoA reductase)
	HT01Gene11721	LACCASES
	HT01Gene25810	LACCASES
	HT01Gene35177	4CL (4-coumarate:CoA ligase)
	HT01Gene40276	PEROXIDASES
	HT01Gene04422	PAL (Phenylalanine ammonia lyase)
	HT01Gene03138	CCR (Cinnamoyl CoA reductase)
	HT01Gene41688	PEROXIDASES
	HT01Gene42783	4CL-like
	HT01Gene08727	4CL (4-coumarate:CoA ligase)
	HT01Gene31887	PEROXIDASES
	HT01Gene25323	CCR-like
	HT01Gene30161	PEROXIDASES
	HT01Gene07812	LACCASES
	HT01Gene08727	4CL (4-coumarate:CoA ligase)
	HT01Gene14216	LACCASES
	HT01Gene25323	CCR-like
	HT01Gene42341	PEROXIDASES
	HT01Gene25810	LACCASES
	HT01Gene25114	PEROXIDASES
	HT01Gene31931	CCR (Cinnamoyl CoA reductase)
	HT01Gene05064	LACCASES
	HT01Gene26397	PEROXIDASES
	HT01Gene46110	PEROXIDASES
	HT01Gene15206	PEROXIDASES
	HT01Gene40550	PEROXIDASES
	HT01Gene02109	4CL-like
	HT01Gene03187	CSE
	HT01Gene05806	PEROXIDASES
	HT01Gene10666	CAD (Cinnamyl alcohol dehydrogenase)
	HT01Gene44188	CCoAOMT (Caffeoyl-CoA 3-O-methyltransferase)
	HT01Gene00090	PEROXIDASES
	HT01Gene47677	PEROXIDASES
	HT01Gene23155	C4H (trans-cinnamate 4-hydroxylase); Cytochrome P450
	HT01Gene11798	PEROXIDASES
	HT01Gene41232	PAL (Phenylalanine ammonia lyase)
	HT01Gene27735	LACCASES
	HT01Gene25430	CCR (Cinnamoyl CoA reductase)
	HT01Gene49659	PEROXIDASES
	HT01Gene09184	HCT (Hydroxycinnamoyl CoA:shikimate/quinate hydroxycinnamoyltransferase)
	HT01Gene13507	PEROXIDASES
	HT01Gene26188	CSE
	HT01Gene26820	4CL-like
	HT01Gene42783	4CL-like
	HT01Gene25322	CCR-like
	HT01Gene46845	PEROXIDASES
	HT01Gene05247	PEROXIDASES
	HT01Gene41688	PEROXIDASES
	HT01Gene10855	C3H (p-Coumarate 3-hydroxylase); Cytochrome P451
	HT01Gene23577	LACCASES
	HT01Gene05064	LACCASES
	HT01Gene07812	LACCASES
	HT01Gene20143	PEROXIDASES
	HT01Gene47677	PEROXIDASES
	HT01Gene29519	PEROXIDASES
	HT01Gene29144	C4H (trans-cinnamate 4-hydroxylase); Cytochrome P450
	HT01Gene17791	4CL (4-coumarate:CoA ligase)
	HT01Gene26820	4CL-like
	HT01Gene33791	CCoAOMT (Caffeoyl-CoA 3-O-methyltransferase)
	HT01Gene35177	4CL (4-coumarate:CoA ligase)
	HT01Gene02940	LACCASES
	HT01Gene40361	CAD (Cinnamyl alcohol dehydrogenase)
	HT01Gene27918	PEROXIDASES
	HT01Gene44188	CCoAOMT (Caffeoyl-CoA 3-O-methyltransferase)
	HT01Gene33253	CAD (Cinnamyl alcohol dehydrogenase)
	HT01Gene26172	PEROXIDASES
	HT01Gene30161	PEROXIDASES
	HT01Gene06879	CAD (Cinnamyl alcohol dehydrogenase)
	HT01Gene05938	CCoAOMT (Caffeoyl-CoA 3-O-methyltransferase)
	HT01Gene09280	LACCASES
	HT01Gene07241	C3H (p-Coumarate 3-hydroxylase); Cytochrome P452
	HT01Gene31887	PEROXIDASES
	HT01Gene06879	CAD (Cinnamyl alcohol dehydrogenase)
	HT01Gene49391	LACCASES
	HT01Gene31931	CCR (Cinnamoyl CoA reductase)
	HT01Gene13219	4CL-like
	HT01Gene04422	PAL (Phenylalanine ammonia lyase)
	HT01Gene18939	CCR-like
	HT01Gene06878	CAD (Cinnamyl alcohol dehydrogenase)
	HT01Gene49059	4CL-like
	HT01Gene37537	PEROXIDASES
	HT01Gene05503	CAD (Cinnamyl alcohol dehydrogenase)
	HT01Gene00090	PEROXIDASES
	HT01Gene17295	F5H (Ferulate 5-hydroxylase); Cytochrome P451
	HT01Gene05806	PEROXIDASES
	HT01Gene25323	CCR-like
	HT01Gene29518	PEROXIDASES
	HT01Gene25322	CCR-like
	HT01Gene31736	LACCASES
	HT01Gene10666	CAD (Cinnamyl alcohol dehydrogenase)
	HT01Gene01555	COMT (Caffeic acid O-methyltransferase)
	HT01Gene25114	PEROXIDASES
	HT01Gene19176	PEROXIDASES
	HT01Gene41232	PAL (Phenylalanine ammonia lyase)
	HT01Gene44188	CCoAOMT (Caffeoyl-CoA 3-O-methyltransferase)
	HT01Gene09280	LACCASES
	HT01Gene36925	PEROXIDASES
	HT01Gene09287	LACCASES
	HT01Gene26172	PEROXIDASES
	HT01Gene33604	CCR-like
	HT01Gene14464	CAD (Cinnamyl alcohol dehydrogenase)
	HT01Gene25326	CCR-like
	HT01Gene18882	CAD (Cinnamyl alcohol dehydrogenase)
	HT01Gene35957	PEROXIDASES
	HT01Gene04422	PAL (Phenylalanine ammonia lyase)
	HT01Gene21658	CCoAOMT (Caffeoyl-CoA 3-O-methyltransferase)
	HT01Gene18512	LACCASES
	HT01Gene15206	PEROXIDASES
	HT01Gene47544	PEROXIDASES
	HT01Gene40276	PEROXIDASES
	HT01Gene13513	PEROXIDASES
	HT01Gene05247	PEROXIDASES
	HT01Gene08711	PEROXIDASES
	HT01Gene31736	LACCASES
	HT01Gene08150	C3H (p-Coumarate 3-hydroxylase); Cytochrome P452
	HT01Gene22516	LACCASES
	HT01Gene39802	F5H (Ferulate 5-hydroxylase); Cytochrome P450
	HT01Gene00485	F5H (Ferulate 5-hydroxylase); Cytochrome P450
	HT01Gene33253	CAD (Cinnamyl alcohol dehydrogenase)
	HT01Gene49659	PEROXIDASES
	HT01Gene39802	F5H (Ferulate 5-hydroxylase); Cytochrome P451
	HT01Gene09281	LACCASES
	HT01Gene26172	PEROXIDASES
	HT01Gene33581	PEROXIDASES
	HT01Gene30161	PEROXIDASES
	HT01Gene44162	PEROXIDASES
	HT01Gene25810	LACCASES
	HT01Gene03138	CCR (Cinnamoyl CoA reductase)
	HT01Gene33791	CCoAOMT (Caffeoyl-CoA 3-O-methyltransferase)
	HT01Gene25430	CCR (Cinnamoyl CoA reductase)
	HT01Gene05475	PEROXIDASES
	HT01Gene15206	PEROXIDASES
	HT01Gene35288	LACCASES
	HT01Gene18871	PEROXIDASES
	HT01Gene46110	PEROXIDASES
	HT01Gene40551	PEROXIDASES
	HT01Gene35288	LACCASES
	HT01Gene05475	PEROXIDASES
	HT01Gene01123	PEROXIDASES
	HT01Gene11798	PEROXIDASES
	HT01Gene25430	CCR (Cinnamoyl CoA reductase)
	HT01Gene22516	LACCASES
	HT01Gene07815	LACCASES
	HT01Gene23277	CSE
	HT01Gene31583	LACCASES
	HT01Gene40552	PEROXIDASES
	HT01Gene48753	COMT-like
	HT01Gene41688	PEROXIDASES
	HT01Gene13507	PEROXIDASES
	HT01Gene37537	PEROXIDASES
	HT01Gene21658	CCoAOMT (Caffeoyl-CoA 3-O-methyltransferase)
	HT01Gene27735	LACCASES
	HT01Gene43536	PEROXIDASES
	HT01Gene08727	4CL (4-coumarate:CoA ligase)
	HT01Gene21441	4CL-like
	HT01Gene44250	PEROXIDASES
	HT01Gene11719	LACCASES
	HT01Gene44162	PEROXIDASES
	HT01Gene39959	CCR-like
	HT01Gene20277	4CL (4-coumarate:CoA ligase)
	HT01Gene06878	CAD (Cinnamyl alcohol dehydrogenase)
	HT01Gene17791	4CL (4-coumarate:CoA ligase)
	HT01Gene26413	C4H (trans-cinnamate 4-hydroxylase); Cytochrome P450
	HT01Gene12321	4CL-like
	HT01Gene27918	PEROXIDASES
	HT01Gene26704	PEROXIDASES
	HT01Gene44650	PEROXIDASES
	HT01Gene08150	C3H (p-Coumarate 3-hydroxylase); Cytochrome P451
	HT01Gene48753	COMT (Caffeic acid O-methyltransferase)
	HT01Gene14009	PAL (Phenylalanine ammonia lyase)
	HT01Gene09280	LACCASES
	HT01Gene41689	PEROXIDASES
	HT01Gene05938	CCoAOMT (Caffeoyl-CoA 3-O-methyltransferase)
	HT01Gene02357	LACCASES
	HT01Gene40559	PEROXIDASES
	HT01Gene01564	COMT-like
	HT01Gene40361	CAD (Cinnamyl alcohol dehydrogenase)
	HT01Gene05247	PEROXIDASES
	HT01Gene35177	4CL (4-coumarate:CoA ligase)
	HT01Gene25326	CCR-like
	HT01Gene00485	F5H (Ferulate 5-hydroxylase); Cytochrome P451
	HT01Gene18871	PEROXIDASES
	HT01Gene05064	LACCASES
	HT01Gene44162	PEROXIDASES
	HT01Gene27028	PEROXIDASES
	HT01Gene37536	PEROXIDASES
	HT01Gene40361	CAD (Cinnamyl alcohol dehydrogenase)
	HT01Gene33253	CAD (Cinnamyl alcohol dehydrogenase)
	HT01Gene07815	LACCASES
	HT01Gene02940	LACCASES
	HT01Gene39324	PEROXIDASES
	HT01Gene05885	CCR-like
	HT01Gene16633	PEROXIDASES
	HT01Gene29519	PEROXIDASES
	HT01Gene18871	PEROXIDASES
	HT01Gene10855	C3H (p-Coumarate 3-hydroxylase); Cytochrome P452
	HT01Gene13513	PEROXIDASES
	HT01Gene27174	CAD (Cinnamyl alcohol dehydrogenase)
	HT01Gene20143	PEROXIDASES
	HT01Gene00349	PEROXIDASES
	HT01Gene05807	PEROXIDASES
	HT01Gene21658	CCoAOMT (Caffeoyl-CoA 3-O-methyltransferase)
	HT01Gene39802	C3H (p-Coumarate 3-hydroxylase); Cytochrome P450
	HT01Gene33791	CCoAOMT (Caffeoyl-CoA 3-O-methyltransferase)
	HT01Gene14009	PAL (Phenylalanine ammonia lyase)
	HT01Gene40276	PEROXIDASES
	HT01Gene19176	PEROXIDASES
	HT01Gene46110	PEROXIDASES
	HT01Gene07811	LACCASES
	HT01Gene44551	LACCASES
	HT01Gene25114	LACCASES
	HT01Gene19538	PEROXIDASES
	HT01Gene08150	C3H (p-Coumarate 3-hydroxylase); Cytochrome P450
	HT01Gene31931	CCR (Cinnamoyl CoA reductase)
	HT01Gene35369	PEROXIDASES
	HT01Gene04986	PEROXIDASES
	HT01Gene11798	PEROXIDASES
	HT01Gene47677	PEROXIDASES
	HT01Gene09281	LACCASES
	HT01Gene33581	PEROXIDASES
	HT01Gene17791	4CL (4-coumarate:CoA ligase)
	HT01Gene14009	PAL (Phenylalanine ammonia lyase)
	HT01Gene26472	LACCASES
	HT01Gene08817	PEROXIDASES
	HT01Gene39513	4CL-like
	HT01Gene25326	CCR-like
	HT01Gene19176	PEROXIDASES
	HT01Gene33581	PEROXIDASES
	HT01Gene15949	4CL-like
	HT01Gene06878	CAD (Cinnamyl alcohol dehydrogenase)
	HT01Gene48753	COMT-like
	HT01Gene42783	4CL-like
	HT01Gene29518	PEROXIDASES
	HT01Gene23577	LACCASES
	HT01Gene01123	PEROXIDASES
	HT01Gene08711	PEROXIDASES
	HT01Gene09281	LACCASES
	HT01Gene23577	LACCASES
	HT01Gene05806	PEROXIDASES
	HT01Gene05807	PEROXIDASES

## Sheet: S8
Supplementary Table S8. RNA libraries description.
Rattan species	Name	Tissue	Replicates	Total of data sets
Calamus simplicifolius	DY_AL	old leaf	1	35
	DY_YL	young leaf	1
	DY_YS1	upper part of young stem	1
	DY_YS2	middle of young stem	1
	DY_YS3	lower part of young stem	1
	DY_AC	old cirrus	1
	DY_YC	young cirrus	1
	DY_AR	old leaf shafts	1
	DY_YR	young leaf shafts	1
	DY_R	root	1
	DY_S	Leaf sheaths	1
	DY-1.1	first position of first cirrus	2
	DY-1.2	second position of first cirrus	2
	DY-1.3	third position of first cirrus	2
	DY-1.4	fourth position of first cirrus	2
	DY-2.1	first position of second cirrus	2
	DY-2.2	second position of second cirrus	2
	DY-2.3	third position of second cirrus	2
	DY-2.4	fourth position of second cirrus	2
	DY-3.1	first position of third cirrus	2
	DY-3.2	second position of third cirrus	2
	DY-3.3	thirdposition of third cirrus	2
	DY-3.4	fourth position of third cirrus	2
Daemonorops jenkinsiana	HT_AL	old leaf	1	47
	HT_YL	young leaf	1
	HT_YS1	upper part of young stem	1
	HT_YS2	middle of young stem	1
	HT_YS3	lower part of young stem	1
	HT_AC	old cirrus	1
	HT_YC	young cirrus	1
	HT_AR	old leaf shafts	1
	HT_YR	young leaf shafts	1
	HT_R	root	1
	HT_S	Leaf sheaths	1
	HT-A	stage 1 of thorn in cirrus	2
	HT-B	stage 3 of thorn in cirrus	2
	HT-C	stage 1 of thorn in cirrus	2
	HT-D	stage 3 of thorn in cirrus	2
	HT-1.1	first position of first cirrus	4
	HT-1.2	second position of first cirrus	2
	HT-1.3	third position of first cirrus	2
	HT-1.4	fourth position of first cirrus	2
	HT-2.1	first position of second cirrus	2
	HT-2.2	second position of second cirrus	2
	HT-2.3	third position of second cirrus	2
	HT-2.4	fourth position of second cirrus	2
	HT-4.1	first position of fourth cirrus	2
	HT-4.2	second position of fourth cirrus	2
	HT-4.3	thirdposition of fourth cirrus	4
	HT-4.4	fourth position of fourth cirrus	2

## Sheet: S9
Supplementary Table S9. Genes were functionally annotated in C. simplicifolius and D. jenkinsiana.
Rattan species	Database	Annotated gene numbers	Annotated gene ratio
Calamus simplicifolius	Nr	48817	0.9565
	Swiss-Prot	34249	0.6711
	KOG	16852	0.3302
	EggNOG	47732	0.9352
	InterPro	42721	0.8371
	Pfam	35854	0.7025
	GO	35326	0.6922
	KEGG	9575	0.1876
	All	49619	0.9722
Daemonorops jenkinsiana	Nr	48273	0.9633
	Swiss-Prot	33728	0.6731
	KOG	16428	0.3278
	EggNOG	47242	0.9428
	InterPro	42074	0.8396
	Pfam	35463	0.7077
	GO	34533	0.6891
	KEGG	9575	0.191
	All	48929	0.9764
